# Supplementary material for: Implementing quantum dimensionality reduction for non-Markovian stochastic simulation
Source: Nat Commun. 2023 May 6;14:2624. doi: 10.1038/s41467-023-37555-0 (PMC10164178; doi:10.1038/s41467-023-37555-0)
Supplement: Supplementary file 3 — Source Data [file 41467_2023_37555_MOESM3_ESM.zip]

Archive with 10 entries (9 files):
- SourceData/
- SourceData/fig4(a,1)Data.xls
- SourceData/fig4(a,2)Data.xls
- SourceData/fig4(a,3)Data.xls
- SourceData/fig4(a,4)Data.xls
- SourceData/fig4(b,1)Data.xls
- SourceData/fig4(b,2)Data.xls
- SourceData/fig5Data.xls
- SourceData/optimal_classical_error_flength=2.csv
- SourceData/read me.txt
