# Supplementary material for: Implementing quantum dimensionality reduction for non-Markovian stochastic simulation
Source: Nat Commun. 2023 May 6;14:2624. doi: 10.1038/s41467-023-37555-0 (PMC10164178; doi:10.1038/s41467-023-37555-0)
Supplement: Supplementary file 3 — Source Data [file 41467_2023_37555_MOESM3_ESM.zip › SourceData/fig4(a,1)Data.xls]

## Sheet: exp
	sigma0	sigma1	sigma2	sigma3
11	0.176765	0.682234	0.0753585	0.0656426
10	0.379126	0.414243	0.10771	0.0989213
01	0.274834	0.245691	0.228069	0.251406
00	0.0518297	0.388294	0.266932	0.292944

## Sheet: theory
	sigma0	sigma1	sigma2	sigma3
11	0.169844	0.684856	0.0707868	0.0745124
10	0.390368	0.410914	0.0968113	0.101907
01	0.266272	0.246548	0.237344	0.249836
00	0.0698554	0.410914	0.252959	0.266272
