# Supplementary material for: Implementing quantum dimensionality reduction for non-Markovian stochastic simulation
Source: Nat Commun. 2023 May 6;14:2624. doi: 10.1038/s41467-023-37555-0 (PMC10164178; doi:10.1038/s41467-023-37555-0)
Supplement: Supplementary file 3 — Source Data [file 41467_2023_37555_MOESM3_ESM.zip › SourceData/fig4(a,2)Data.xls]

## Sheet: exp
	sigma0	sigma1	sigma2	sigma3
11	0.251805	0.527179	0.119735	0.101281
10	0.41172	0.325238	0.141387	0.121656
01	0.259806	0.20841	0.2906	0.241184
00	0.0937783	0.320454	0.320363	0.265405

## Sheet: theory
	sigma0	sigma1	sigma2	sigma3
11	0.219525	0.538051	0.132231	0.110193
10	0.387397	0.322831	0.158058	0.131715
01	0.260847	0.193698	0.297521	0.247934
00	0.103306	0.322831	0.313017	0.260847
