# Supplementary material for: Implementing quantum dimensionality reduction for non-Markovian stochastic simulation
Source: Nat Commun. 2023 May 6;14:2624. doi: 10.1038/s41467-023-37555-0 (PMC10164178; doi:10.1038/s41467-023-37555-0)
Supplement: Supplementary file 3 — Source Data [file 41467_2023_37555_MOESM3_ESM.zip › SourceData/fig4(a,3)Data.xls]

## Sheet: exp
	sigma0	sigma1	sigma2	sigma3
11	0.254115	0.46286	0.169368	0.113657
10	0.392914	0.297152	0.18571	0.124224
01	0.271793	0.153816	0.340193	0.234199
00	0.115984	0.253686	0.374196	0.256135

## Sheet: theory
	sigma0	sigma1	sigma2	sigma3
11	0.241221	0.456859	0.175461	0.126459
10	0.380335	0.274115	0.200817	0.144733
01	0.254379	0.164469	0.337737	0.243414
00	0.118555	0.274115	0.352951	0.254379
