# Supplementary material for: Implementing quantum dimensionality reduction for non-Markovian stochastic simulation
Source: Nat Commun. 2023 May 6;14:2624. doi: 10.1038/s41467-023-37555-0 (PMC10164178; doi:10.1038/s41467-023-37555-0)
Supplement: Supplementary file 3 — Source Data [file 41467_2023_37555_MOESM3_ESM.zip › SourceData/fig4(a,4)Data.xls]

## Sheet: exp
	sigma0	sigma1	sigma2	sigma3
11	0.251085	0.413663	0.208443	0.126809
10	0.368251	0.245162	0.239251	0.147336
01	0.247786	0.143405	0.376554	0.232254
00	0.115078	0.217524	0.413507	0.253892

## Sheet: theory
	sigma0	sigma1	sigma2	sigma3
11	0.254501	0.392748	0.21576	0.136991
10	0.371147	0.235649	0.240503	0.152701
01	0.24696	0.141389	0.374116	0.237534
00	0.128429	0.235649	0.388962	0.24696
