# Supplementary material for: Implementing quantum dimensionality reduction for non-Markovian stochastic simulation
Source: Nat Commun. 2023 May 6;14:2624. doi: 10.1038/s41467-023-37555-0 (PMC10164178; doi:10.1038/s41467-023-37555-0)
Supplement: Supplementary file 3 — Source Data [file 41467_2023_37555_MOESM3_ESM.zip › SourceData/fig4(b,1)Data.xls]

## Sheet: Sheet1
	sigma0	sigma1	sigma2	sigma3
11	0.00289745	0.00464568	0.00899642	0.0144528
10	0.000885275	0.00107222	0.00580248	0.00192218
01	0.00317864	0.00200279	0.00478408	0.00659402
00	0.00284477	0.00360055	0.00773922	0.0177954
