# Supplementary material for: Implementing quantum dimensionality reduction for non-Markovian stochastic simulation
Source: Nat Commun. 2023 May 6;14:2624. doi: 10.1038/s41467-023-37555-0 (PMC10164178; doi:10.1038/s41467-023-37555-0)
Supplement: Supplementary file 3 — Source Data [file 41467_2023_37555_MOESM3_ESM.zip › SourceData/fig4(b,2)Data.xls]

## Sheet: out11
	0	1
0	0.944438	0.22206368084597544 - 0.015905668060681673*I
1	0.22206368084597544 + 0.015905668060681673*I	0.0555624

## Sheet: out10
	0	1
0	0.924309	0.02869154855965806 - 0.25954591570080243*I
1	0.02869154855965806 + 0.25954591570080243*I	0.075691

## Sheet: out01
	0	1
0	0.940032	0.22721857327422815 - 0.02316243878664099*I
1	0.22721857327422815 + 0.02316243878664099*I	0.0599678

## Sheet: out00
	0	1
0	0.930572	0.24191632634712124 - 0.006750393950435594*I
1	0.24191632634712124 + 0.006750393950435594*I	0.0694276
