# Supplementary material for: Implementing quantum dimensionality reduction for non-Markovian stochastic simulation
Source: Nat Commun. 2023 May 6;14:2624. doi: 10.1038/s41467-023-37555-0 (PMC10164178; doi:10.1038/s41467-023-37555-0)
Supplement: Supplementary file 3 — Source Data [file 41467_2023_37555_MOESM3_ESM.zip › SourceData/fig5Data.xls]

## Sheet: fig5a
N	dKL	ErrorBar
3	0.000400289	7.87745e-06
4	0.00128533	1.96212e-05
5	0.00229339	2.67878e-05
6	0.00097646	1.38821e-05
7	0.00134417	1.94705e-05
8	0.000774905	1.3847e-05

## Sheet: fig5b
Gamma	dKL	ErrorBar
0.641026	0.0029003	2.71559e-05
0.621118	0.00176549	2.10121e-05
0.60241	0.0018067	2.36939e-05
0.584795	0.00188566	2.19468e-05
0.568182	0.00158904	2.0782e-05
0.552486	0.00280018	2.80483e-05
0.537634	0.00251698	2.77852e-05
0.52356	0.00212486	2.23357e-05
0.510204	0.00122037	1.87443e-05
0.497512	0.00119531	1.61809e-05
0.485437	0.000827813	1.51707e-05

## Sheet: fig5c
Gamma	dKL	ErrorBar
0.641026	0.00117103	1.3791e-05
0.621118	0.00118198	1.70243e-05
0.60241	0.000968829	1.20705e-05
0.584795	0.00154407	1.68806e-05
0.568182	0.000779956	1.31086e-05
0.552486	0.00129874	1.51235e-05
0.537634	0.000779953	1.34601e-05
0.52356	0.000972493	2.00682e-05
0.510204	0.000756277	1.5273e-05
0.497512	0.000874838	1.66264e-05
0.485437	0.000512876	9.7014e-06

## Sheet: fig5d
Gamma	dKL	ErrorBar
0.641026	0.000398839	8.15413e-06
0.621118	0.000651103	1.071e-05
0.60241	0.000907465	1.51542e-05
0.584795	0.0014667	2.31596e-05
0.568182	0.000352141	7.09517e-06
0.552486	0.000472321	1.26297e-05
0.537634	0.000730749	1.48798e-05
0.52356	0.000445501	1.26907e-05
0.510204	0.000222068	4.82691e-06
0.497512	0.00116316	1.62768e-05
0.485437	0.000717165	1.41071e-05
