# Supplementary material for: Implementing quantum dimensionality reduction for non-Markovian stochastic simulation
Source: Nat Commun. 2023 May 6;14:2624. doi: 10.1038/s41467-023-37555-0 (PMC10164178; doi:10.1038/s41467-023-37555-0)
Supplement: Supplementary file 3 — Source Data [file 41467_2023_37555_MOESM3_ESM.zip › SourceData/optimal_classical_error_flength=2.csv]

V	lambda	N	Na	flength	kldr
0.2	1.01	3	2	2
0.2	1.02	3	2	2
0.2	1.03	3	2	2
0.2	1.04	3	2	2
0.2	1.05	3	2	2
0.2	1.06	3	2	2
0.2	1.07	3	2	2
0.2	1.08	3	2	2
0.2	1.09	3	2	2
0.2	1.1	3	2	2
0.2	1.11	3	2	2
0.2	1.12	3	2	2
0.2	1.1300000000000001	3	2	2
0.2	1.1400000000000001	3	2	2
0.2	1.1500000000000001	3	2	2
0.2	1.1600000000000001	3	2	2
0.2	1.1700000000000002	3	2	2
0.2	1.1800000000000002	3	2	2
0.2	1.1900000000000002	3	2	2
0.2	1.2000000000000002	3	2	2
0.2	1.2100000000000002	3	2	2
0.2	1.2200000000000002	3	2	2
0.2	1.2300000000000002	3	2	2
0.2	1.2400000000000002	3	2	2
0.2	1.2500000000000002	3	2	2
0.2	1.2600000000000002	3	2	2
0.2	1.2700000000000002	3	2	2
0.2	1.2800000000000002	3	2	2
0.2	1.2900000000000003	3	2	2
0.2	1.3000000000000003	3	2	2
0.2	1.3100000000000003	3	2	2
0.2	1.3200000000000003	3	2	2
0.2	1.3300000000000003	3	2	2
0.2	1.3400000000000003	3	2	2
0.2	1.3500000000000003	3	2	2
0.2	1.3600000000000003	3	2	2
0.2	1.3700000000000003	3	2	2
0.2	1.3800000000000003	3	2	2
0.2	1.3900000000000003	3	2	2
0.2	1.4000000000000004	3	2	2
0.2	1.4100000000000004	3	2	2
0.2	1.4200000000000004	3	2	2
0.2	1.4300000000000004	3	2	2
0.2	1.4400000000000004	3	2	2
0.2	1.4500000000000004	3	2	2
0.2	1.4600000000000004	3	2	2
0.2	1.4700000000000004	3	2	2
0.2	1.4800000000000004	3	2	2
0.2	1.4900000000000004	3	2	2
0.2	1.5000000000000004	3	2	2
0.2	1.5100000000000005	3	2	2
0.2	1.5200000000000005	3	2	2
0.2	1.5300000000000005	3	2	2
0.2	1.5400000000000005	3	2	2
0.2	1.5500000000000005	3	2	2
0.2	1.5600000000000005	3	2	2	0.025968999698157955
0.2	1.5700000000000005	3	2	2	0.02522167571431847
0.2	1.5800000000000005	3	2	2	0.02451576397168486
0.2	1.5900000000000005	3	2	2	0.023850104724345057
0.2	1.6000000000000005	3	2	2	0.023221517219831664
0.2	1.6100000000000005	3	2	2	0.022625197055142952
0.2	1.6200000000000006	3	2	2	0.022059354253351086
0.2	1.6300000000000006	3	2	2	0.021520901965187432
0.2	1.6400000000000006	3	2	2	0.02100773677218023
0.2	1.6500000000000006	3	2	2	0.02051803835098443
0.2	1.6600000000000006	3	2	2	0.020050122671390003
0.2	1.6700000000000006	3	2	2	0.019602160499208952
0.2	1.6800000000000006	3	2	2	0.01917347169248331
0.2	1.6900000000000006	3	2	2	0.018762163522635805
0.2	1.7000000000000006	3	2	2	0.018367372077638736
0.2	1.7100000000000006	3	2	2	0.017987772484311482
0.2	1.7200000000000006	3	2	2	0.017622895728063248
0.2	1.7300000000000006	3	2	2	0.01727141429606304
0.2	1.7400000000000007	3	2	2	0.016932129134923108
0.2	1.7500000000000007	3	2	2	0.01660617192618751
0.2	1.7600000000000007	3	2	2	0.0162904752339855
0.2	1.7700000000000007	3	2	2	0.015986877172073047
0.2	1.7800000000000007	3	2	2	0.01569281739266656
0.2	1.7900000000000007	3	2	2	0.015409078461023422
0.2	1.8000000000000007	3	2	2	0.015132144347491066
0.2	1.8100000000000007	3	2	2	0.014867313640480275
0.2	1.8200000000000007	3	2	2	0.014608079844918367
0.2	1.8300000000000007	3	2	2	0.014357970470341045
0.2	1.8400000000000007	3	2	2	0.014114449700130314
0.2	1.8500000000000008	3	2	2	0.013880472764870257
0.2	1.8600000000000008	3	2	2	0.013650868496590838
0.2	1.8700000000000008	3	2	2	0.013429090421556947
0.2	1.8800000000000008	3	2	2	0.01321298619854715
0.2	1.8900000000000008	3	2	2	0.013003296659659932
0.2	1.9000000000000008	3	2	2	0.012799138070478326
0.2	1.9100000000000008	3	2	2	0.012599892974441706
0.2	1.9200000000000008	3	2	2	0.0124074283333677
0.2	1.9300000000000008	3	2	2	0.01221908365713309
0.2	1.9400000000000008	3	2	2	0.012035660010725702
0.2	1.9500000000000008	3	2	2	0.011857188829649264
0.2	1.9600000000000009	3	2	2	0.011683070376980315
0.2	1.9700000000000009	3	2	2	0.011513320370042948
0.2	1.9800000000000009	3	2	2	0.011347673612477717
0.2	1.9900000000000009	3	2	2	0.011186328917626127
0.2	2.000000000000001	3	2	2	0.011028643151276397
0.2	2.0100000000000007	3	2	2	0.010874406744535846
0.2	2.020000000000001	3	2	2	0.010724247322764616
0.2	2.030000000000001	3	2	2	0.010577387970112633
0.2	2.040000000000001	3	2	2	0.010433915779944347
0.2	2.0500000000000007	3	2	2	0.010293756260806329
0.2	2.060000000000001	3	2	2	0.010156634303210954
0.2	2.070000000000001	3	2	2	0.010022491341695767
0.2	2.080000000000001	3	2	2	0.009891440378280584
0.2	2.0900000000000007	3	2	2	0.00976287484326482
0.2	2.100000000000001	3	2	2	0.009637668871549817
0.2	2.110000000000001	3	2	2	0.009514786625023723
0.2	2.120000000000001	3	2	2	0.0093945118939456
0.2	2.130000000000001	3	2	2	0.009277233765915702
0.2	2.140000000000001	3	2	2	0.009161446924942036
0.2	2.1500000000000012	3	2	2	0.009048548571876043
0.2	2.160000000000001	3	2	2	0.008937706846367424
0.2	2.170000000000001	3	2	2	0.00882926973728931
0.2	2.180000000000001	3	2	2	0.008723053363120284
0.2	2.1900000000000013	3	2	2	0.008619295550231892
0.2	2.200000000000001	3	2	2	0.008516570057147824
0.2	2.210000000000001	3	2	2	0.008416337657326297
0.2	2.220000000000001	3	2	2	0.008318080828094173
0.2	2.2300000000000013	3	2	2	0.008221745559196029
0.2	2.240000000000001	3	2	2	0.008126940860728363
0.2	2.250000000000001	3	2	2	0.008034283512200289
0.2	2.260000000000001	3	2	2	0.007942872784154193
0.2	2.2700000000000014	3	2	2	0.007853444046513032
0.2	2.280000000000001	3	2	2	0.007765581662308067
0.2	2.290000000000001	3	2	2	0.007679482909995334
0.2	2.300000000000001	3	2	2	0.007594602688816109
0.2	2.3100000000000014	3	2	2	0.007511638928754934
0.2	2.320000000000001	3	2	2	0.007429694631984943
0.2	2.330000000000001	3	2	2	0.0073492704903258405
0.2	2.340000000000001	3	2	2	0.007270405101313765
0.2	2.3500000000000014	3	2	2	0.007193230918596005
0.2	2.360000000000001	3	2	2	0.007116168630500363
0.2	2.370000000000001	3	2	2	0.007041623146575543
0.2	2.3800000000000012	3	2	2	0.0069679313582757234
0.2	2.3900000000000015	3	2	2	0.006895457705325351
0.2	2.4000000000000012	3	2	2	0.00682449277155441
0.2	2.410000000000001	3	2	2	0.006754131867882573
0.2	2.4200000000000013	3	2	2	0.006685262710276255
0.2	2.4300000000000015	3	2	2	0.0066172864603847425
0.2	2.4400000000000013	3	2	2	0.0065506035489884705
0.2	2.450000000000001	3	2	2	0.00648493699031539
0.2	2.4600000000000013	3	2	2	0.006420328430391696
0.2	2.4700000000000015	3	2	2	0.006356839211660083
0.2	2.4800000000000013	3	2	2	0.006294078357105375
0.2	2.490000000000001	3	2	2	0.006232486383739707
0.2	2.5000000000000013	3	2	2	0.006156008502097302
0.2	2.5100000000000016	3	2	2	0.006064469879487611
0.2	2.5200000000000014	3	2	2	0.005974577351784403
0.2	2.530000000000001	3	2	2	0.005886907660718288
0.2	2.5400000000000014	3	2	2	0.005800510703459013
0.2	2.5500000000000016	3	2	2	0.005716237411868254
0.2	2.5600000000000014	3	2	2	0.00563337439511599
0.2	2.570000000000001	3	2	2	0.005552186151332293
0.2	2.5800000000000014	3	2	2	0.005472607191257908
0.2	2.5900000000000016	3	2	2	0.005394442016002332
0.2	2.6000000000000014	3	2	2	0.005317813759315139
0.2	2.610000000000001	3	2	2	0.005242634339711175
0.2	2.6200000000000014	3	2	2	0.005168832307899987
0.2	2.6300000000000017	3	2	2	0.005096257337287961
0.2	2.6400000000000015	3	2	2	0.005025563706960049
0.2	2.6500000000000012	3	2	2	0.0049557001513855625
0.2	2.6600000000000015	3	2	2	0.00488719400002855
0.2	2.6700000000000017	3	2	2	0.00482012211348036
0.2	2.6800000000000015	3	2	2	0.004754148391068231
0.2	2.6900000000000013	3	2	2	0.004689462351472997
0.2	2.7000000000000015	3	2	2	0.004625977289874017
0.2	2.7100000000000017	3	2	2	0.0045634518774800535
0.2	2.7200000000000015	3	2	2	0.004502165899759046
0.2	2.7300000000000013	3	2	2	0.004442158620362998
0.2	2.7400000000000015	3	2	2	0.004382818768790896
0.2	2.7500000000000018	3	2	2	0.004324670239609361
0.2	2.7600000000000016	3	2	2	0.0042678283913783616
0.2	2.7700000000000014	3	2	2	0.004211574555846121
0.2	2.7800000000000016	3	2	2	0.004156545639825981
0.2	2.790000000000002	3	2	2	0.0041023826221998965
0.2	2.8000000000000016	3	2	2	0.004049240464882351
0.2	2.8100000000000014	3	2	2	0.003996895308909792
0.2	2.8200000000000016	3	2	2	0.003945702183246506
0.2	2.830000000000002	3	2	2	0.0038950461389390782
0.2	2.8400000000000016	3	2	2	0.003845518925695627
0.2	2.8500000000000014	3	2	2	0.0037966672303165446
0.2	2.8600000000000017	3	2	2	0.003748609032136508
0.2	2.870000000000002	3	2	2	0.0037014962602514474
0.2	2.8800000000000017	3	2	2	0.0036550933482590933
0.2	2.8900000000000015	3	2	2	0.0036094604875498435
0.2	2.9000000000000017	3	2	2	0.00356466319028503
0.2	2.910000000000002	3	2	2	0.0035204413514377444
0.2	2.9200000000000017	3	2	2	0.0034770453718189296
0.2	2.9300000000000015	3	2	2	0.0034342968598281938
0.2	2.9400000000000017	3	2	2	0.0033923352441442398
0.2	2.950000000000002	3	2	2	0.0033510902169132527
0.2	2.9600000000000017	3	2	2	0.003310182063013072
0.2	2.9700000000000015	3	2	2	0.0032703658562204005
0.2	2.9800000000000018	3	2	2	0.0032310454430121084
0.2	2.990000000000002	3	2	2	0.003192466836359613
0.2	3.0000000000000018	3	2	2	0.0031541724027186824
0.2	3.0100000000000016	3	2	2	0.003116643962957897
0.2	3.0200000000000014	3	2	2	0.003079799166869909
0.2	3.030000000000002	3	2	2	0.0030433888830288104
0.2	3.040000000000002	3	2	2	0.0030076104300177983
0.2	3.0500000000000016	3	2	2	0.002972523735337292
0.2	3.0600000000000014	3	2	2	0.0029375063279401745
0.2	3.070000000000002	3	2	2	0.002903437393770757
0.2	3.080000000000002	3	2	2	0.0028699482648025295
0.2	3.0900000000000016	3	2	2	0.002837077716180419
0.2	3.1000000000000014	3	2	2	0.0028044164482870534
0.2	3.110000000000002	3	2	2	0.002772102429031652
0.2	3.120000000000002	3	2	2	0.0027405539727780935
0.2	3.1300000000000017	3	2	2	0.002709336811763898
0.2	3.1400000000000015	3	2	2	0.0026785303769815087
0.2	3.150000000000002	3	2	2	0.0026485093832254495
0.2	3.160000000000002	3	2	2	0.0026187491060679687
0.2	3.1700000000000017	3	2	2	0.002589427972006115
0.2	3.1800000000000015	3	2	2	0.0025605683201258694
0.2	3.190000000000002	3	2	2	0.002532128831009364
0.2	3.200000000000002	3	2	2	0.0025040382928810897
0.2	3.2100000000000017	3	2	2	0.002476423486387771
0.2	3.2200000000000015	3	2	2	0.0024491221756540063
0.2	3.230000000000002	3	2	2	0.0024224035257045824
0.2	3.240000000000002	3	2	2	0.0023959263768288048
0.2	3.2500000000000018	3	2	2	0.002369803695544457
0.2	3.2600000000000016	3	2	2	0.002344119965165952
0.2	3.2700000000000022	3	2	2	0.0023188081527199533
0.2	3.280000000000002	3	2	2	0.0022938993505571027
0.2	3.290000000000002	3	2	2	0.0022692435340475065
0.2	3.3000000000000016	3	2	2	0.0022450202298020926
0.2	3.3100000000000023	3	2	2	0.002220989737697618
0.2	3.320000000000002	3	2	2	0.002197366382408551
0.2	3.330000000000002	3	2	2	0.0021743264311261216
0.2	3.3400000000000016	3	2	2	0.0021512903038114683
0.2	3.3500000000000023	3	2	2	0.0021287176645390458
0.2	3.360000000000002	3	2	2	0.0021064066502368313
0.2	3.370000000000002	3	2	2	0.0020844259793803147
0.2	3.3800000000000017	3	2	2	0.002062775001142865
0.2	3.3900000000000023	3	2	2	0.002041393326170317
0.2	3.400000000000002	3	2	2	0.0020202701718416123
0.2	3.410000000000002	3	2	2	0.001999458144866274
0.2	3.4200000000000017	3	2	2	0.001978903868706034
0.2	3.4300000000000024	3	2	2	0.0019587010750292295
0.2	3.440000000000002	3	2	2	0.0019387217176701401
0.2	3.450000000000002	3	2	2	0.0019191404955947798
0.2	3.4600000000000017	3	2	2	0.001899617298655764
0.2	3.4700000000000024	3	2	2	0.00188040678128797
0.2	3.480000000000002	3	2	2	0.0018614782877616116
0.2	3.490000000000002	3	2	2	0.0018428022070061559
0.2	3.5000000000000018	3	2	2	0.0018243372665482241
0.2	3.5100000000000025	3	2	2	0.0018062177643282742
0.2	3.5200000000000022	3	2	2	0.0017882486697258155
0.2	3.530000000000002	3	2	2	0.0017705456559676262
0.2	3.540000000000002	3	2	2	0.0017530802756139342
0.2	3.5500000000000025	3	2	2	0.001735826692072159
0.2	3.5600000000000023	3	2	2	0.001718783934233867
0.2	3.570000000000002	3	2	2	0.0017019452162383142
0.2	3.580000000000002	3	2	2	0.001685380449230422
0.2	3.5900000000000025	3	2	2	0.0016690049189798718
0.2	3.6000000000000023	3	2	2	0.0016528471776958526
0.2	3.610000000000002	3	2	2	0.0016368734795543054
0.2	3.620000000000002	3	2	2	0.0016211348940152537
0.2	3.6300000000000026	3	2	2	0.0016056177919297789
0.2	3.6400000000000023	3	2	2	0.0015901675649291473
0.2	3.650000000000002	3	2	2	0.0015750350178948746
0.2	3.660000000000002	3	2	2	0.0015600841184719744
0.2	3.6700000000000026	3	2	2	0.001545268440143913
0.2	3.6800000000000024	3	2	2	0.001530664353279239
0.2	3.690000000000002	3	2	2	0.0015161684427663176
0.2	3.700000000000002	3	2	2	0.0015020015908012844
0.2	3.7100000000000026	3	2	2	0.0014879546436263565
0.2	3.7200000000000024	3	2	2	0.0014740311256227123
0.2	3.730000000000002	3	2	2	0.0014603138039060673
0.2	3.740000000000002	3	2	2	0.0014467567385936428
0.2	3.7500000000000027	3	2	2	0.0014333727200905103
0.2	3.7600000000000025	3	2	2	0.0014201560778980059
0.2	3.7700000000000022	3	2	2	0.0014070887869320086
0.2	3.780000000000002	3	2	2	0.0013941679988149222
0.2	3.7900000000000027	3	2	2	0.0013814260764568893
0.2	3.8000000000000025	3	2	2	0.0013688238172197575
0.2	3.8100000000000023	3	2	2	0.001356389979463562
0.2	3.820000000000002	3	2	2	0.0013440898483715032
0.2	3.8300000000000027	3	2	2	0.001331930630212609
0.2	3.8400000000000025	3	2	2	0.0013199027278342763
0.2	3.8500000000000023	3	2	2	0.001308072613192656
0.2	3.860000000000002	3	2	2	0.0012963596969026393
0.2	3.8700000000000028	3	2	2	0.0012847689348039065
0.2	3.8800000000000026	3	2	2	0.0012733050202218305
0.2	3.8900000000000023	3	2	2	0.0012619885360476758
0.2	3.900000000000002	3	2	2	0.0012508279248479412
0.2	3.910000000000003	3	2	2	0.001239762037134846
0.2	3.9200000000000026	3	2	2	0.0012288385465908946
0.2	3.9300000000000024	3	2	2	0.001218144379231002
0.2	3.940000000000002	3	2	2	0.0012073143679704463
0.2	3.950000000000003	3	2	2	0.0011968187144496172
0.2	3.9600000000000026	3	2	2	0.0011863796568575146
0.2	3.9700000000000024	3	2	2	0.0011760900435234536
0.2	3.980000000000002	3	2	2	0.0011658939898772094
0.2	3.990000000000003	3	2	2	0.0011559189647426839
0.2	4.000000000000003	3	2	2	0.0011458689801794987
0.2	1.01	4	2	2
0.2	1.02	4	2	2
0.2	1.03	4	2	2
0.2	1.04	4	2	2
0.2	1.05	4	2	2
0.2	1.06	4	2	2
0.2	1.07	4	2	2
0.2	1.08	4	2	2
0.2	1.09	4	2	2
0.2	1.1	4	2	2
0.2	1.11	4	2	2
0.2	1.12	4	2	2
0.2	1.1300000000000001	4	2	2
0.2	1.1400000000000001	4	2	2
0.2	1.1500000000000001	4	2	2
0.2	1.1600000000000001	4	2	2
0.2	1.1700000000000002	4	2	2
0.2	1.1800000000000002	4	2	2
0.2	1.1900000000000002	4	2	2
0.2	1.2000000000000002	4	2	2
0.2	1.2100000000000002	4	2	2
0.2	1.2200000000000002	4	2	2
0.2	1.2300000000000002	4	2	2
0.2	1.2400000000000002	4	2	2
0.2	1.2500000000000002	4	2	2
0.2	1.2600000000000002	4	2	2
0.2	1.2700000000000002	4	2	2
0.2	1.2800000000000002	4	2	2
0.2	1.2900000000000003	4	2	2
0.2	1.3000000000000003	4	2	2
0.2	1.3100000000000003	4	2	2
0.2	1.3200000000000003	4	2	2
0.2	1.3300000000000003	4	2	2
0.2	1.3400000000000003	4	2	2
0.2	1.3500000000000003	4	2	2
0.2	1.3600000000000003	4	2	2
0.2	1.3700000000000003	4	2	2
0.2	1.3800000000000003	4	2	2
0.2	1.3900000000000003	4	2	2
0.2	1.4000000000000004	4	2	2
0.2	1.4100000000000004	4	2	2
0.2	1.4200000000000004	4	2	2
0.2	1.4300000000000004	4	2	2
0.2	1.4400000000000004	4	2	2	0.03940781373667333
0.2	1.4500000000000004	4	2	2	0.0379684559085466
0.2	1.4600000000000004	4	2	2	0.036620502386868745
0.2	1.4700000000000004	4	2	2	0.0353551463275231
0.2	1.4800000000000004	4	2	2	0.03416574408130166
0.2	1.4900000000000004	4	2	2	0.033044036734233846
0.2	1.5000000000000004	4	2	2	0.031983570314901726
0.2	1.5100000000000005	4	2	2	0.030979774934031673
0.2	1.5200000000000005	4	2	2	0.030027531709775693
0.2	1.5300000000000005	4	2	2	0.029123574202053058
0.2	1.5400000000000005	4	2	2	0.028264437389609397
0.2	1.5500000000000005	4	2	2	0.027444669738979147
0.2	1.5600000000000005	4	2	2	0.02666383892852593
0.2	1.5700000000000005	4	2	2	0.025917829101018378
0.2	1.5800000000000005	4	2	2	0.025204146121772287
0.2	1.5900000000000005	4	2	2	0.02452447909073191
0.2	1.6000000000000005	4	2	2	0.023872043041781314
0.2	1.6100000000000005	4	2	2	0.02324632520031308
0.2	1.6200000000000006	4	2	2	0.022646751007000254
0.2	1.6300000000000006	4	2	2	0.022071194303371917
0.2	1.6400000000000006	4	2	2	0.02151718505352236
0.2	1.6500000000000006	4	2	2	0.0209858644246689
0.2	1.6600000000000006	4	2	2	0.020473983836903006
0.2	1.6700000000000006	4	2	2	0.019981758266676173
0.2	1.6800000000000006	4	2	2	0.019507195787534508
0.2	1.6900000000000006	4	2	2	0.019050028443907616
0.2	1.7000000000000006	4	2	2	0.018608226688859114
0.2	1.7100000000000006	4	2	2	0.018183730104426254
0.2	1.7200000000000006	4	2	2	0.01777293203301035
0.2	1.7300000000000006	4	2	2	0.017376171772379656
0.2	1.7400000000000007	4	2	2	0.016992621746507137
0.2	1.7500000000000007	4	2	2	0.016621549637035077
0.2	1.7600000000000007	4	2	2	0.016263061222402425
0.2	1.7700000000000007	4	2	2	0.01591607589638922
0.2	1.7800000000000007	4	2	2	0.01558002631112806
0.2	1.7900000000000007	4	2	2	0.015254428446228546
0.2	1.8000000000000007	4	2	2	0.014939050513365401
0.2	1.8100000000000007	4	2	2	0.014632845134984362
0.2	1.8200000000000007	4	2	2	0.014336338365575423
0.2	1.8300000000000007	4	2	2	0.014049090276960642
0.2	1.8400000000000007	4	2	2	0.013770012210287171
0.2	1.8500000000000008	4	2	2	0.013499013642126242
0.2	1.8600000000000008	4	2	2	0.01323548686687974
0.2	1.8700000000000008	4	2	2	0.01297994570138806
0.2	1.8800000000000008	4	2	2	0.012731958950528066
0.2	1.8900000000000008	4	2	2	0.012490682286805397
0.2	1.9000000000000008	4	2	2	0.012255721129275537
0.2	1.9100000000000008	4	2	2	0.012027308702104134
0.2	1.9200000000000008	4	2	2	0.011805270939789461
0.2	1.9300000000000008	4	2	2	0.011589217275070212
0.2	1.9400000000000008	4	2	2	0.011378945671972887
0.2	1.9500000000000008	4	2	2	0.011174015230693295
0.2	1.9600000000000009	4	2	2	0.01097443721686787
0.2	1.9700000000000009	4	2	2	0.010780367712792902
0.2	1.9800000000000009	4	2	2	0.010590930712821934
0.2	1.9900000000000009	4	2	2	0.010406527658271329
0.2	2.000000000000001	4	2	2	0.010226548058049631
0.2	2.0100000000000007	4	2	2	0.010051365489050083
0.2	2.020000000000001	4	2	2	0.009880266814588652
0.2	2.030000000000001	4	2	2	0.009713150669628018
0.2	2.040000000000001	4	2	2	0.009550707505853018
0.2	2.0500000000000007	4	2	2	0.009391280917279766
0.2	2.060000000000001	4	2	2	0.00923635137702554
0.2	2.070000000000001	4	2	2	0.009084773551919655
0.2	2.080000000000001	4	2	2	0.00893729563795925
0.2	2.0900000000000007	4	2	2	0.008792549592277592
0.2	2.100000000000001	4	2	2	0.008651254281168665
0.2	2.110000000000001	4	2	2	0.008513567034977944
0.2	2.120000000000001	4	2	2	0.008378936705377649
0.2	2.130000000000001	4	2	2	0.008247084816709039
0.2	2.140000000000001	4	2	2	0.008118358105402974
0.2	2.1500000000000012	4	2	2	0.00799228373052605
0.2	2.160000000000001	4	2	2	0.007869490088133504
0.2	2.170000000000001	4	2	2	0.00774894586058863
0.2	2.180000000000001	4	2	2	0.0076306759100911005
0.2	2.1900000000000013	4	2	2	0.007515915913461814
0.2	2.200000000000001	4	2	2	0.0074034333264582745
0.2	2.210000000000001	4	2	2	0.007292386356350707
0.2	2.220000000000001	4	2	2	0.0071846699507938615
0.2	2.2300000000000013	4	2	2	0.007078925712735648
0.2	2.240000000000001	4	2	2	0.006975425119784925
0.2	2.250000000000001	4	2	2	0.006873857564257449
0.2	2.260000000000001	4	2	2	0.006774557580266354
0.2	2.2700000000000014	4	2	2	0.006677257915745777
0.2	2.280000000000001	4	2	2	0.006581900125919085
0.2	2.290000000000001	4	2	2	0.006488469538070159
0.2	2.300000000000001	4	2	2	0.006397131623453145
0.2	2.3100000000000014	4	2	2	0.006307197332136014
0.2	2.320000000000001	4	2	2	0.006219583948534088
0.2	2.330000000000001	4	2	2	0.0061329075776840845
0.2	2.340000000000001	4	2	2	0.006048391624633299
0.2	2.3500000000000014	4	2	2	0.005965510422992869
0.2	2.360000000000001	4	2	2	0.00588422759753963
0.2	2.370000000000001	4	2	2	0.005804162663417276
0.2	2.3800000000000012	4	2	2	0.005726257449930296
0.2	2.3900000000000015	4	2	2	0.005649442349973265
0.2	2.4000000000000012	4	2	2	0.00557414931447092
0.2	2.410000000000001	4	2	2	0.00550020412195911
0.2	2.4200000000000013	4	2	2	0.005427704655083187
0.2	2.4300000000000015	4	2	2	0.005356480143622015
0.2	2.4400000000000013	4	2	2	0.005286885342280128
0.2	2.450000000000001	4	2	2	0.005218006918338391
0.2	2.4600000000000013	4	2	2	0.005150627375607248
0.2	2.4700000000000015	4	2	2	0.005084684165925205
0.2	2.4800000000000013	4	2	2	0.005019764915158186
0.2	2.490000000000001	4	2	2	0.004955752904120548
0.2	2.5000000000000013	4	2	2	0.004893065930229281
0.2	2.5100000000000016	4	2	2	0.004831504770797583
0.2	2.5200000000000014	4	2	2	0.004770991162169343
0.2	2.530000000000001	4	2	2	0.004711641304491773
0.2	2.5400000000000014	4	2	2	0.0046531994634253235
0.2	2.5500000000000016	4	2	2	0.004595798584949247
0.2	2.5600000000000014	4	2	2	0.004539463758421095
0.2	2.570000000000001	4	2	2	0.004483994480406189
0.2	2.5800000000000014	4	2	2	0.004429503935459409
0.2	2.5900000000000016	4	2	2	0.004375945161500254
0.2	2.6000000000000014	4	2	2	0.004323230024258576
0.2	2.610000000000001	4	2	2	0.004271459382543762
0.2	2.6200000000000014	4	2	2	0.004220462418594775
0.2	2.6300000000000017	4	2	2	0.0041704559946608676
0.2	2.6400000000000015	4	2	2	0.0041211964260024405
0.2	2.6500000000000012	4	2	2	0.004072770752019226
0.2	2.6600000000000015	4	2	2	0.004025127638666393
0.2	2.6700000000000017	4	2	2	0.003978208296802235
0.2	2.6800000000000015	4	2	2	0.00393202264583477
0.2	2.6900000000000013	4	2	2	0.0038867714890801694
0.2	2.7000000000000015	4	2	2	0.0038421317622662795
0.2	2.7100000000000017	4	2	2	0.0037981657721834843
0.2	2.7200000000000015	4	2	2	0.0037548923305602633
0.2	2.7300000000000013	4	2	2	0.0037123336290596875
0.2	2.7400000000000015	4	2	2	0.003670221373639993
0.2	2.7500000000000018	4	2	2	0.003629212658437979
0.2	2.7600000000000016	4	2	2	0.0035886971078030604
0.2	2.7700000000000014	4	2	2	0.0035486451087894766
0.2	2.7800000000000016	4	2	2	0.00350931722734865
0.2	2.790000000000002	4	2	2	0.003470557932061542
0.2	2.8000000000000016	4	2	2	0.0034323883598300154
0.2	2.8100000000000014	4	2	2	0.0033948101857947358
0.2	2.8200000000000016	4	2	2	0.003357795727903888
0.2	2.830000000000002	4	2	2	0.0033213545418841624
0.2	2.8400000000000016	4	2	2	0.003285510690733118
0.2	2.8500000000000014	4	2	2	0.0032500960377600386
0.2	2.8600000000000017	4	2	2	0.00321526581035666
0.2	2.870000000000002	4	2	2	0.003181012946380148
0.2	2.8800000000000017	4	2	2	0.0031471647684173255
0.2	2.8900000000000015	4	2	2	0.0031137787973409023
0.2	2.9000000000000017	4	2	2	0.0030807475069825428
0.2	2.910000000000002	4	2	2	0.0030486277429330067
0.2	2.9200000000000017	4	2	2	0.0030167555996672736
0.2	2.9300000000000015	4	2	2	0.0029852193069769815
0.2	2.9400000000000017	4	2	2	0.002954310154400978
0.2	2.950000000000002	4	2	2	0.0029238852863269073
0.2	2.9600000000000017	4	2	2	0.002893672431156407
0.2	2.9700000000000015	4	2	2	0.00286398199992206
0.2	2.9800000000000018	4	2	2	0.002834741006536218
0.2	2.990000000000002	4	2	2	0.002805909318316594
0.2	3.0000000000000018	4	2	2	0.002777500259996047
0.2	3.0100000000000016	4	2	2	0.002749477208605743
0.2	3.0200000000000014	4	2	2	0.00272180032371427
0.2	3.030000000000002	4	2	2	0.002694521522255154
0.2	3.040000000000002	4	2	2	0.002667634787347027
0.2	3.0500000000000016	4	2	2	0.0026409558259524566
0.2	3.0600000000000014	4	2	2	0.0026149362680876515
0.2	3.070000000000002	4	2	2	0.002589179596027871
0.2	3.080000000000002	4	2	2	0.0025638046961141705
0.2	3.0900000000000016	4	2	2	0.002538435439138946
0.2	3.1000000000000014	4	2	2	0.002513842982489135
0.2	3.110000000000002	4	2	2	0.0024894281948722513
0.2	3.120000000000002	4	2	2	0.002465298684704689
0.2	3.1300000000000017	4	2	2	0.0024415123101385475
0.2	3.1400000000000015	4	2	2	0.002418019970524708
0.2	3.150000000000002	4	2	2	0.002395030013464725
0.2	3.160000000000002	4	2	2	0.002371878684263894
0.2	3.1700000000000017	4	2	2	0.002349467105747628
0.2	3.1800000000000015	4	2	2	0.0023271861220834343
0.2	3.190000000000002	4	2	2	0.0023050818601584094
0.2	3.200000000000002	4	2	2	0.002283496695643983
0.2	3.2100000000000017	4	2	2	0.002262069533854283
0.2	3.2200000000000015	4	2	2	0.0022410175744599645
0.2	3.230000000000002	4	2	2	0.0022201226631040744
0.2	3.240000000000002	4	2	2	0.002199487680491533
0.2	3.2500000000000018	4	2	2	0.002179189743644154
0.2	3.2600000000000016	4	2	2	0.0021590903674550918
0.2	3.2700000000000022	4	2	2	0.0021393481802340544
0.2	3.280000000000002	4	2	2	0.0021197597786815204
0.2	3.290000000000002	4	2	2	0.002100650159460304
0.2	3.3000000000000016	4	2	2	0.0020812712379409425
0.2	3.3100000000000023	4	2	2	0.002062423510172064
0.2	3.320000000000002	4	2	2	0.002043813306320262
0.2	3.330000000000002	4	2	2	0.0020255431296243094
0.2	3.3400000000000016	4	2	2	0.002007315835857733
0.2	3.3500000000000023	4	2	2	0.00198933034684216
0.2	3.360000000000002	4	2	2	0.0019717534790911575
0.2	3.370000000000002	4	2	2	0.0019541434209845794
0.2	3.3800000000000017	4	2	2	0.0019369261247931316
0.2	3.3900000000000023	4	2	2	0.001919777341048701
0.2	3.400000000000002	4	2	2	0.0019030152116759197
0.2	3.410000000000002	4	2	2	0.0018861825009933225
0.2	3.4200000000000017	4	2	2	0.0018697386407431026
0.2	3.4300000000000024	4	2	2	0.0018534824032338663
0.2	3.440000000000002	4	2	2	0.0018375206979282036
0.2	3.450000000000002	4	2	2	0.001821549499206625
0.2	3.4600000000000017	4	2	2	0.0018058529221129133
0.2	3.4700000000000024	4	2	2	0.0017902972086300106
0.2	3.480000000000002	4	2	2	0.0017749678545556217
0.2	3.490000000000002	4	2	2	0.0017598816388342726
0.2	3.5000000000000018	4	2	2	0.0017448141521533614
0.2	3.5100000000000025	4	2	2	0.0017300540273423948
0.2	3.5200000000000022	4	2	2	0.0017154573592626965
0.2	3.530000000000002	4	2	2	0.001700942208476743
0.2	3.540000000000002	4	2	2	0.0016866848708103897
0.2	3.5500000000000025	4	2	2	0.0016724641641012161
0.2	3.5600000000000023	4	2	2	0.0016586776906736829
0.2	3.570000000000002	4	2	2	0.0016447739750381223
0.2	3.580000000000002	4	2	2	0.0016311113224426771
0.2	3.5900000000000025	4	2	2	0.0016176262721662375
0.2	3.6000000000000023	4	2	2	0.0016043204732998856
0.2	3.610000000000002	4	2	2	0.0015911461643122468
0.2	3.620000000000002	4	2	2	0.0015780558082519405
0.2	3.6300000000000026	4	2	2	0.001565126405656544
0.2	3.6400000000000023	4	2	2	0.0015524107349882937
0.2	3.650000000000002	4	2	2	0.001539865213533498
0.2	3.660000000000002	4	2	2	0.0015272791410330447
0.2	3.6700000000000026	4	2	2	0.0015150270717817277
0.2	3.6800000000000024	4	2	2	0.0015027979448921601
0.2	3.690000000000002	4	2	2	0.0014907069990972952
0.2	3.700000000000002	4	2	2	0.0014787682378676322
0.2	3.7100000000000026	4	2	2	0.0014669859605094856
0.2	3.7200000000000024	4	2	2	0.0014553090958539538
0.2	3.730000000000002	4	2	2	0.001443734567687932
0.2	3.740000000000002	4	2	2	0.0014323079674981652
0.2	3.7500000000000027	4	2	2	0.0014210810430404608
0.2	3.7600000000000025	4	2	2	0.0014100050113821463
0.2	3.7700000000000022	4	2	2	0.001398796236291058
0.2	3.780000000000002	4	2	2	0.0013878572856437078
0.2	3.7900000000000027	4	2	2	0.001377148113479079
0.2	3.8000000000000025	4	2	2	0.0013663703037333234
0.2	3.8100000000000023	4	2	2	0.0013557973668088781
0.2	3.820000000000002	4	2	2	0.0013452455220522616
0.2	3.8300000000000027	4	2	2	0.0013349158943256967
0.2	3.8400000000000025	4	2	2	0.0013245617994070143
0.2	3.8500000000000023	4	2	2	0.001314538945168261
0.2	3.860000000000002	4	2	2	0.0013045880929274136
0.2	3.8700000000000028	4	2	2	0.0012944739145741456
0.2	3.8800000000000026	4	2	2	0.0012846319407150805
0.2	3.8900000000000023	4	2	2	0.0012749113311811134
0.2	3.900000000000002	4	2	2	0.0012652820501946114
0.2	3.910000000000003	4	2	2	0.001255805855867364
0.2	3.9200000000000026	4	2	2	0.0012462736244654886
0.2	3.9300000000000024	4	2	2	0.001236965217917497
0.2	3.940000000000002	4	2	2	0.0012277233428344757
0.2	3.950000000000003	4	2	2	0.0012186247547118386
0.2	3.9600000000000026	4	2	2	0.0012095493891230535
0.2	3.9700000000000024	4	2	2	0.0012005110537770074
0.2	3.980000000000002	4	2	2	0.0011917632228215277
0.2	3.990000000000003	4	2	2	0.0011829058752968636
0.2	4.000000000000003	4	2	2	0.001174175519646186
0.2	1.01	5	2	2
0.2	1.02	5	2	2
0.2	1.03	5	2	2
0.2	1.04	5	2	2
0.2	1.05	5	2	2
0.2	1.06	5	2	2
0.2	1.07	5	2	2
0.2	1.08	5	2	2
0.2	1.09	5	2	2
0.2	1.1	5	2	2
0.2	1.11	5	2	2
0.2	1.12	5	2	2
0.2	1.1300000000000001	5	2	2
0.2	1.1400000000000001	5	2	2
0.2	1.1500000000000001	5	2	2
0.2	1.1600000000000001	5	2	2
0.2	1.1700000000000002	5	2	2
0.2	1.1800000000000002	5	2	2
0.2	1.1900000000000002	5	2	2
0.2	1.2000000000000002	5	2	2
0.2	1.2100000000000002	5	2	2
0.2	1.2200000000000002	5	2	2
0.2	1.2300000000000002	5	2	2
0.2	1.2400000000000002	5	2	2
0.2	1.2500000000000002	5	2	2
0.2	1.2600000000000002	5	2	2
0.2	1.2700000000000002	5	2	2
0.2	1.2800000000000002	5	2	2
0.2	1.2900000000000003	5	2	2
0.2	1.3000000000000003	5	2	2
0.2	1.3100000000000003	5	2	2
0.2	1.3200000000000003	5	2	2
0.2	1.3300000000000003	5	2	2
0.2	1.3400000000000003	5	2	2
0.2	1.3500000000000003	5	2	2
0.2	1.3600000000000003	5	2	2	0.03722980497645665
0.2	1.3700000000000003	5	2	2	0.03445720990740643
0.2	1.3800000000000003	5	2	2	0.032250725956916505
0.2	1.3900000000000003	5	2	2	0.030387427695169254
0.2	1.4000000000000004	5	2	2	0.028768074539929033
0.2	1.4100000000000004	5	2	2	0.027335988570144517
0.2	1.4200000000000004	5	2	2	0.026048124750392476
0.2	1.4300000000000004	5	2	2	0.024880898805021846
0.2	1.4400000000000004	5	2	2	0.023814974407796164
0.2	1.4500000000000004	5	2	2	0.022833711625143374
0.2	1.4600000000000004	5	2	2	0.02192593435878866
0.2	1.4700000000000004	5	2	2	0.0210838511146818
0.2	1.4800000000000004	5	2	2	0.020298515635667935
0.2	1.4900000000000004	5	2	2	0.019563764433318573
0.2	1.5000000000000004	5	2	2	0.018874415938793267
0.2	1.5100000000000005	5	2	2	0.01822661973359525
0.2	1.5200000000000005	5	2	2	0.017573591936205807
0.2	1.5300000000000005	5	2	2	0.016948843766189763
0.2	1.5400000000000005	5	2	2	0.016360910411389415
0.2	1.5500000000000005	5	2	2	0.01580553461663194
0.2	1.5600000000000005	5	2	2	0.015280684397119403
0.2	1.5700000000000005	5	2	2	0.014783700122880614
0.2	1.5800000000000005	5	2	2	0.014312439188366364
0.2	1.5900000000000005	5	2	2	0.01386505483739673
0.2	1.6000000000000005	5	2	2	0.013439729803692234
0.2	1.6100000000000005	5	2	2	0.013034726760312011
0.2	1.6200000000000006	5	2	2	0.012649420679400569
0.2	1.6300000000000006	5	2	2	0.012281453514128762
0.2	1.6400000000000006	5	2	2	0.011929395632483481
0.2	1.6500000000000006	5	2	2	0.011594820662652851
0.2	1.6600000000000006	5	2	2	0.011273991593420213
0.2	1.6700000000000006	5	2	2	0.010967221647521515
0.2	1.6800000000000006	5	2	2	0.010672715056695155
0.2	1.6900000000000006	5	2	2	0.010390305086673457
0.2	1.7000000000000006	5	2	2	0.010120206914937414
0.2	1.7100000000000006	5	2	2	0.009859604197992033
0.2	1.7200000000000006	5	2	2	0.009610235925905207
0.2	1.7300000000000006	5	2	2	0.009370534432259197
0.2	1.7400000000000007	5	2	2	0.009139639124682668
0.2	1.7500000000000007	5	2	2	0.008917544923197048
0.2	1.7600000000000007	5	2	2	0.008703576300298518
0.2	1.7700000000000007	5	2	2	0.008497465677594407
0.2	1.7800000000000007	5	2	2	0.008298479661510823
0.2	1.7900000000000007	5	2	2	0.008106944372016778
0.2	1.8000000000000007	5	2	2	0.007922126600229857
0.2	1.8100000000000007	5	2	2	0.007743527350933799
0.2	1.8200000000000007	5	2	2	0.0075708815953279135
0.2	1.8300000000000007	5	2	2	0.0074041282406313936
0.2	1.8400000000000007	5	2	2	0.007243183664690936
0.2	1.8500000000000008	5	2	2	0.007087349937506139
0.2	1.8600000000000008	5	2	2	0.0069365315138820716
0.2	1.8700000000000008	5	2	2	0.006790497495325265
0.2	1.8800000000000008	5	2	2	0.006649083577510569
0.2	1.8900000000000008	5	2	2	0.006512188938040288
0.2	1.9000000000000008	5	2	2	0.006379448439025766
0.2	1.9100000000000008	5	2	2	0.006250845903923222
0.2	1.9200000000000008	5	2	2	0.0061260821643760455
0.2	1.9300000000000008	5	2	2	0.006005055338528351
0.2	1.9400000000000008	5	2	2	0.005887608184387678
0.2	1.9500000000000008	5	2	2	0.005773712322591244
0.2	1.9600000000000009	5	2	2	0.0056628942956580145
0.2	1.9700000000000009	5	2	2	0.005555372317053598
0.2	1.9800000000000009	5	2	2	0.005450922054872523
0.2	1.9900000000000009	5	2	2	0.005349499309844422
0.2	2.000000000000001	5	2	2	0.00525066584501015
0.2	2.0100000000000007	5	2	2	0.0051546842383347925
0.2	2.020000000000001	5	2	2	0.00506129850133024
0.2	2.030000000000001	5	2	2	0.004970448783041214
0.2	2.040000000000001	5	2	2	0.004882056230738609
0.2	2.0500000000000007	5	2	2	0.004796227762542789
0.2	2.060000000000001	5	2	2	0.004712195588724133
0.2	2.070000000000001	5	2	2	0.004630603708742529
0.2	2.080000000000001	5	2	2	0.004551134478304547
0.2	2.0900000000000007	5	2	2	0.004473598735003657
0.2	2.100000000000001	5	2	2	0.004398084435617132
0.2	2.110000000000001	5	2	2	0.004324499736823829
0.2	2.120000000000001	5	2	2	0.004252923943614333
0.2	2.130000000000001	5	2	2	0.004182600554423847
0.2	2.140000000000001	5	2	2	0.004114371058231694
0.2	2.1500000000000012	5	2	2	0.004047837987512849
0.2	2.160000000000001	5	2	2	0.003982970862058452
0.2	2.170000000000001	5	2	2	0.003919529810011526
0.2	2.180000000000001	5	2	2	0.003857260102099521
0.2	2.1900000000000013	5	2	2	0.00379683318329709
0.2	2.200000000000001	5	2	2	0.0037377129782065954
0.2	2.210000000000001	5	2	2	0.003679941593197312
0.2	2.220000000000001	5	2	2	0.003623668172391588
0.2	2.2300000000000013	5	2	2	0.0035685435848611387
0.2	2.240000000000001	5	2	2	0.003514585490565056
0.2	2.250000000000001	5	2	2	0.0034620272255059567
0.2	2.260000000000001	5	2	2	0.0034105368607860965
0.2	2.2700000000000014	5	2	2	0.0033600359118670653
0.2	2.280000000000001	5	2	2	0.0033109265860276184
0.2	2.290000000000001	5	2	2	0.0032627728261927576
0.2	2.300000000000001	5	2	2	0.0032156973770076282
0.2	2.3100000000000014	5	2	2	0.0031696168226179895
0.2	2.320000000000001	5	2	2	0.003124394466466414
0.2	2.330000000000001	5	2	2	0.0030802170018590504
0.2	2.340000000000001	5	2	2	0.0030369209400229425
0.2	2.3500000000000014	5	2	2	0.0029946067372970298
0.2	2.360000000000001	5	2	2	0.0029531518149424297
0.2	2.370000000000001	5	2	2	0.002912520756760596
0.2	2.3800000000000012	5	2	2	0.0028726928979795965
0.2	2.3900000000000015	5	2	2	0.002833633295062272
0.2	2.4000000000000012	5	2	2	0.0027955589306283583
0.2	2.410000000000001	5	2	2	0.002758132364509424
0.2	2.4200000000000013	5	2	2	0.002721433677107063
0.2	2.4300000000000015	5	2	2	0.0026856750436129286
0.2	2.4400000000000013	5	2	2	0.002650250269741237
0.2	2.450000000000001	5	2	2	0.002615645884403045
0.2	2.4600000000000013	5	2	2	0.0025817268753740704
0.2	2.4700000000000015	5	2	2	0.002548515297456116
0.2	2.4800000000000013	5	2	2	0.002516004349561627
0.2	2.490000000000001	5	2	2	0.002483886014379026
0.2	2.5000000000000013	5	2	2	0.0024525503279962326
0.2	2.5100000000000016	5	2	2	0.0024216569536298837
0.2	2.5200000000000014	5	2	2	0.0023915011344888357
0.2	2.530000000000001	5	2	2	0.002361716849589286
0.2	2.5400000000000014	5	2	2	0.002332740350382557
0.2	2.5500000000000016	5	2	2	0.002304110466908064
0.2	2.5600000000000014	5	2	2	0.002276166469643137
0.2	2.570000000000001	5	2	2	0.002248506460959839
0.2	2.5800000000000014	5	2	2	0.0022214441807491504
0.2	2.5900000000000016	5	2	2	0.0021948380282007652
0.2	2.6000000000000014	5	2	2	0.0021688066877762827
0.2	2.610000000000001	5	2	2	0.002143133612458264
0.2	2.6200000000000014	5	2	2	0.002117894324544116
0.2	2.6300000000000017	5	2	2	0.002093244096162616
0.2	2.6400000000000015	5	2	2	0.00206883037911976
0.2	2.6500000000000012	5	2	2	0.002044900193324161
0.2	2.6600000000000015	5	2	2	0.0020213930162615813
0.2	2.6700000000000017	5	2	2	0.001998309667791337
0.2	2.6800000000000015	5	2	2	0.001975656266814814
0.2	2.6900000000000013	5	2	2	0.0019532865998968755
0.2	2.7000000000000015	5	2	2	0.001931317412116253
0.2	2.7100000000000017	5	2	2	0.0019097442058759692
0.2	2.7200000000000015	5	2	2	0.0018885803059366672
0.2	2.7300000000000013	5	2	2	0.0018676760728160832
0.2	2.7400000000000015	5	2	2	0.0018470952354389244
0.2	2.7500000000000018	5	2	2	0.001826936625040297
0.2	2.7600000000000016	5	2	2	0.0018070442451915477
0.2	2.7700000000000014	5	2	2	0.00178753326144483
0.2	2.7800000000000016	5	2	2	0.0017682927818164977
0.2	2.790000000000002	5	2	2	0.0017493336864591444
0.2	2.8000000000000016	5	2	2	0.0017307329905854243
0.2	2.8100000000000014	5	2	2	0.001712394514365112
0.2	2.8200000000000016	5	2	2	0.0016943213803862892
0.2	2.830000000000002	5	2	2	0.0016766282258326014
0.2	2.8400000000000016	5	2	2	0.0016591151947775848
0.2	2.8500000000000014	5	2	2	0.0016418288447906941
0.2	2.8600000000000017	5	2	2	0.0016249351252173323
0.2	2.870000000000002	5	2	2	0.0016082780143936832
0.2	2.8800000000000017	5	2	2	0.0015917950621917429
0.2	2.8900000000000015	5	2	2	0.001575626472828441
0.2	2.9000000000000017	5	2	2	0.0015596431537809336
0.2	2.910000000000002	5	2	2	0.0015438705766265349
0.2	2.9200000000000017	5	2	2	0.0015285100432049848
0.2	2.9300000000000015	5	2	2	0.0015132178627387995
0.2	2.9400000000000017	5	2	2	0.0014982260007616551
0.2	2.950000000000002	5	2	2	0.0014834285667323433
0.2	2.9600000000000017	5	2	2	0.0014688320050755955
0.2	2.9700000000000015	5	2	2	0.0014544982947457088
0.2	2.9800000000000018	5	2	2	0.001440390825925023
0.2	2.990000000000002	5	2	2	0.0014264262098142725
0.2	3.0000000000000018	5	2	2	0.0014126300804420116
0.2	3.0100000000000016	5	2	2	0.0013990779445846142
0.2	3.0200000000000014	5	2	2	0.0013856913657772122
0.2	3.030000000000002	5	2	2	0.0013725177645436053
0.2	3.040000000000002	5	2	2	0.001359541094390809
0.2	3.0500000000000016	5	2	2	0.0013467954262096579
0.2	3.0600000000000014	5	2	2	0.0013341206688878907
0.2	3.070000000000002	5	2	2	0.0013216654834745862
0.2	3.080000000000002	5	2	2	0.0013093198639466644
0.2	3.0900000000000016	5	2	2	0.00129730498411302
0.2	3.1000000000000014	5	2	2	0.0012853550006637678
0.2	3.110000000000002	5	2	2	0.0012735679680372862
0.2	3.120000000000002	5	2	2	0.0012619379414283186
0.2	3.1300000000000017	5	2	2	0.0012504775234840992
0.2	3.1400000000000015	5	2	2	0.0012392193649930603
0.2	3.150000000000002	5	2	2	0.0012280268907825344
0.2	3.160000000000002	5	2	2	0.0012170038301456904
0.2	3.1700000000000017	5	2	2	0.0012062116286588077
0.2	3.1800000000000015	5	2	2	0.0011954343328934316
0.2	3.190000000000002	5	2	2	0.0011848552670642063
0.2	3.200000000000002	5	2	2	0.0011745068421663903
0.2	3.2100000000000017	5	2	2	0.0011641329648184615
0.2	3.2200000000000015	5	2	2	0.0011539767460678526
0.2	3.230000000000002	5	2	2	0.0011439431633826485
0.2	3.240000000000002	5	2	2	0.0011340412847020958
0.2	3.2500000000000018	5	2	2	0.0011242740839915082
0.2	3.2600000000000016	5	2	2	0.0011145843866188822
0.2	3.2700000000000022	5	2	2	0.0011051074897005647
0.2	3.280000000000002	5	2	2	0.001095662316123592
0.2	3.290000000000002	5	2	2	0.001086390628831373
0.2	3.3000000000000016	5	2	2	0.0010772135117147058
0.2	3.3100000000000023	5	2	2	0.0010681227477214365
0.2	3.320000000000002	5	2	2	0.0010592079296191177
0.2	3.330000000000002	5	2	2	0.001050359328425601
0.2	3.3400000000000016	5	2	2	0.0010416999789662664
0.2	3.3500000000000023	5	2	2	0.0010330483977070187
0.2	3.360000000000002	5	2	2	0.001024574531582252
0.2	3.370000000000002	5	2	2	0.001016033474260122
0.2	3.3800000000000017	5	2	2	0.0010078124411965776
0.2	3.3900000000000023	5	2	2	0.0009995479518418219
0.2	3.400000000000002	5	2	2	0.0009914931809887415
0.2	3.410000000000002	5	2	2	0.0009835288921824937
0.2	3.4200000000000017	5	2	2	0.0009755678183410244
0.2	3.4300000000000024	5	2	2	0.0009677447419594892
0.2	3.440000000000002	5	2	2	0.0009600341954373173
0.2	3.450000000000002	5	2	2	0.0009524571204971077
0.2	3.4600000000000017	5	2	2	0.0009448213867807284
0.2	3.4700000000000024	5	2	2	0.0009374138954609071
0.2	3.480000000000002	5	2	2	0.0009300050397459056
0.2	3.490000000000002	5	2	2	0.0009227760188134457
0.2	3.5000000000000018	5	2	2	0.0009155595481437163
0.2	3.5100000000000025	5	2	2	0.0009085287935274352
0.2	3.5200000000000022	5	2	2	0.0009014082998815914
0.2	3.530000000000002	5	2	2	0.0008944622774815244
0.2	3.540000000000002	5	2	2	0.0008875523916926566
0.2	3.5500000000000025	5	2	2	0.0008807700675610578
0.2	3.5600000000000023	5	2	2	0.0008741034103711689
0.2	3.570000000000002	5	2	2	0.0008674917757129211
0.2	3.580000000000002	5	2	2	0.0008608189631735743
0.2	3.5900000000000025	5	2	2	0.0008544019019788389
0.2	3.6000000000000023	5	2	2	0.0008479300083796255
0.2	3.610000000000002	5	2	2	0.0008416369851336332
0.2	3.620000000000002	5	2	2	0.0008352957557307618
0.2	3.6300000000000026	5	2	2	0.0008290910291248553
0.2	3.6400000000000023	5	2	2	0.0008229910141316481
0.2	3.650000000000002	5	2	2	0.0008168831140720598
0.2	3.660000000000002	5	2	2	0.0008108745963847588
0.2	3.6700000000000026	5	2	2	0.0008049735811143915
0.2	3.6800000000000024	5	2	2	0.0007990841475370254
0.2	3.690000000000002	5	2	2	0.0007932698410611782
0.2	3.700000000000002	5	2	2	0.0007876163402560242
0.2	3.7100000000000026	5	2	2	0.000781806065448595
0.2	3.7200000000000024	5	2	2	0.0007762293262430988
0.2	3.730000000000002	5	2	2	0.0007706710594986124
0.2	3.740000000000002	5	2	2	0.0007651305375179891
0.2	3.7500000000000027	5	2	2	0.0007597855529797972
0.2	3.7600000000000025	5	2	2	0.0007542858443984347
0.2	3.7700000000000022	5	2	2	0.0007489947775091207
0.2	3.780000000000002	5	2	2	0.0007437313262580761
0.2	3.7900000000000027	5	2	2	0.0007384561592231655
0.2	3.8000000000000025	5	2	2	0.0007332595618392113
0.2	3.8100000000000023	5	2	2	0.0007281653721304894
0.2	3.820000000000002	5	2	2	0.000723106216804703
0.2	3.8300000000000027	5	2	2	0.0007181219203342695
0.2	3.8400000000000025	5	2	2	0.0007131186263536438
0.2	3.8500000000000023	5	2	2	0.0007082555728617537
0.2	3.860000000000002	5	2	2	0.0007033847654652783
0.2	3.8700000000000028	5	2	2	0.0006985750132875226
0.2	3.8800000000000026	5	2	2	0.0006938104380025398
0.2	3.8900000000000023	5	2	2	0.0006891025502274293
0.2	3.900000000000002	5	2	2	0.0006844109044508378
0.2	3.910000000000003	5	2	2	0.0006797446113195867
0.2	3.9200000000000026	5	2	2	0.0006752102577381917
0.2	3.9300000000000024	5	2	2	0.0006707286083291405
0.2	3.940000000000002	5	2	2	0.0006663481961748499
0.2	3.950000000000003	5	2	2	0.0006617899165634762
0.2	3.9600000000000026	5	2	2	0.0006574428473617485
0.2	3.9700000000000024	5	2	2	0.0006530687749896761
0.2	3.980000000000002	5	2	2	0.0006487471588793886
0.2	3.990000000000003	5	2	2	0.0006444902887489961
0.2	4.000000000000003	5	2	2	0.0006402477730510153
0.2	1.01	6	2	2
0.2	1.02	6	2	2
0.2	1.03	6	2	2
0.2	1.04	6	2	2
0.2	1.05	6	2	2
0.2	1.06	6	2	2
0.2	1.07	6	2	2
0.2	1.08	6	2	2
0.2	1.09	6	2	2
0.2	1.1	6	2	2
0.2	1.11	6	2	2
0.2	1.12	6	2	2
0.2	1.1300000000000001	6	2	2
0.2	1.1400000000000001	6	2	2
0.2	1.1500000000000001	6	2	2
0.2	1.1600000000000001	6	2	2
0.2	1.1700000000000002	6	2	2
0.2	1.1800000000000002	6	2	2
0.2	1.1900000000000002	6	2	2
0.2	1.2000000000000002	6	2	2
0.2	1.2100000000000002	6	2	2
0.2	1.2200000000000002	6	2	2
0.2	1.2300000000000002	6	2	2
0.2	1.2400000000000002	6	2	2
0.2	1.2500000000000002	6	2	2
0.2	1.2600000000000002	6	2	2
0.2	1.2700000000000002	6	2	2
0.2	1.2800000000000002	6	2	2
0.2	1.2900000000000003	6	2	2
0.2	1.3000000000000003	6	2	2	0.026814787254490265
0.2	1.3100000000000003	6	2	2	0.024922944216299765
0.2	1.3200000000000003	6	2	2	0.02338404894091494
0.2	1.3300000000000003	6	2	2	0.022072349581863947
0.2	1.3400000000000003	6	2	2	0.020924437676869453
0.2	1.3500000000000003	6	2	2	0.019902220696517963
0.2	1.3600000000000003	6	2	2	0.01898006289451717
0.2	1.3700000000000003	6	2	2	0.018139684590216698
0.2	1.3800000000000003	6	2	2	0.0173694961777448
0.2	1.3900000000000003	6	2	2	0.01665832097800455
0.2	1.4000000000000004	6	2	2	0.01599885044097192
0.2	1.4100000000000004	6	2	2	0.015384698144432687
0.2	1.4200000000000004	6	2	2	0.014811110477291816
0.2	1.4300000000000004	6	2	2	0.01427312202631719
0.2	1.4400000000000004	6	2	2	0.013767683539456507
0.2	1.4500000000000004	6	2	2	0.013291589597999143
0.2	1.4600000000000004	6	2	2	0.012841974061775245
0.2	1.4700000000000004	6	2	2	0.012416828988279416
0.2	1.4800000000000004	6	2	2	0.012013939353196836
0.2	1.4900000000000004	6	2	2	0.01163171717363164
0.2	1.5000000000000004	6	2	2	0.011269263366684153
0.2	1.5100000000000005	6	2	2	0.010922812006040063
0.2	1.5200000000000005	6	2	2	0.01059352045937694
0.2	1.5300000000000005	6	2	2	0.010279537204684192
0.2	1.5400000000000005	6	2	2	0.009979774327936342
0.2	1.5500000000000005	6	2	2	0.009693322788433342
0.2	1.5600000000000005	6	2	2	0.009419252925230263
0.2	1.5700000000000005	6	2	2	0.009156709551936627
0.2	1.5800000000000005	6	2	2	0.008905486660619386
0.2	1.5900000000000005	6	2	2	0.008664531119070205
0.2	1.6000000000000005	6	2	2	0.008433321507758124
0.2	1.6100000000000005	6	2	2	0.008211109193822064
0.2	1.6200000000000006	6	2	2	0.007997883286259909
0.2	1.6300000000000006	6	2	2	0.007792658613956812
0.2	1.6400000000000006	6	2	2	0.007595268728627204
0.2	1.6500000000000006	6	2	2	0.007405247829190477
0.2	1.6600000000000006	6	2	2	0.007222259367342222
0.2	1.6700000000000006	6	2	2	0.007044187944966736
0.2	1.6800000000000006	6	2	2	0.006868233555521883
0.2	1.6900000000000006	6	2	2	0.006698457211205141
0.2	1.7000000000000006	6	2	2	0.006535109077117713
0.2	1.7100000000000006	6	2	2	0.006377767838072791
0.2	1.7200000000000006	6	2	2	0.006226059752593896
0.2	1.7300000000000006	6	2	2	0.006079953073521672
0.2	1.7400000000000007	6	2	2	0.005938914322266962
0.2	1.7500000000000007	6	2	2	0.005802641139337214
0.2	1.7600000000000007	6	2	2	0.005671123688959766
0.2	1.7700000000000007	6	2	2	0.005543812614119924
0.2	1.7800000000000007	6	2	2	0.0054213125934572184
0.2	1.7900000000000007	6	2	2	0.0053024650210497515
0.2	1.8000000000000007	6	2	2	0.00518762472394693
0.2	1.8100000000000007	6	2	2	0.005076305582152902
0.2	1.8200000000000007	6	2	2	0.004968664100123009
0.2	1.8300000000000007	6	2	2	0.004864584879217385
0.2	1.8400000000000007	6	2	2	0.004763508571355426
0.2	1.8500000000000008	6	2	2	0.004665661379341748
0.2	1.8600000000000008	6	2	2	0.004570989119690419
0.2	1.8700000000000008	6	2	2	0.00447859357186311
0.2	1.8800000000000008	6	2	2	0.004389441228238167
0.2	1.8900000000000008	6	2	2	0.004302827387565967
0.2	1.9000000000000008	6	2	2	0.004218558123432773
0.2	1.9100000000000008	6	2	2	0.004136975256939168
0.2	1.9200000000000008	6	2	2	0.004057015994083482
0.2	1.9300000000000008	6	2	2	0.0039761489649190705
0.2	1.9400000000000008	6	2	2	0.003897426900413201
0.2	1.9500000000000008	6	2	2	0.0038209806914391888
0.2	1.9600000000000009	6	2	2	0.0037468277800729644
0.2	1.9700000000000009	6	2	2	0.003674699686903027
0.2	1.9800000000000009	6	2	2	0.00360455977687029
0.2	1.9900000000000009	6	2	2	0.003536434839639481
0.2	2.000000000000001	6	2	2	0.003470215946442681
0.2	2.0100000000000007	6	2	2	0.0034058283037424015
0.2	2.020000000000001	6	2	2	0.0033431949984131727
0.2	2.030000000000001	6	2	2	0.0032822920803668347
0.2	2.040000000000001	6	2	2	0.0032229541748495004
0.2	2.0500000000000007	6	2	2	0.0031652031062915373
0.2	2.060000000000001	6	2	2	0.003108972106028171
0.2	2.070000000000001	6	2	2	0.0030543847090148827
0.2	2.080000000000001	6	2	2	0.003000926786328513
0.2	2.0900000000000007	6	2	2	0.002949049651462799
0.2	2.100000000000001	6	2	2	0.002898235281992786
0.2	2.110000000000001	6	2	2	0.002849220385512626
0.2	2.120000000000001	6	2	2	0.002800888498367567
0.2	2.130000000000001	6	2	2	0.0027539873530552867
0.2	2.140000000000001	6	2	2	0.00270822501931673
0.2	2.1500000000000012	6	2	2	0.0026636169803501905
0.2	2.160000000000001	6	2	2	0.002620099109956848
0.2	2.170000000000001	6	2	2	0.0025775650768532694
0.2	2.180000000000001	6	2	2	0.0025360699396276025
0.2	2.1900000000000013	6	2	2	0.002495610785062928
0.2	2.200000000000001	6	2	2	0.002456081545337217
0.2	2.210000000000001	6	2	2	0.0024175522652207216
0.2	2.220000000000001	6	2	2	0.0023795756430012925
0.2	2.2300000000000013	6	2	2	0.0023428238186757053
0.2	2.240000000000001	6	2	2	0.002306896315942627
0.2	2.250000000000001	6	2	2	0.002271749558216409
0.2	2.260000000000001	6	2	2	0.0022374007987897935
0.2	2.2700000000000014	6	2	2	0.0022037865095283506
0.2	2.280000000000001	6	2	2	0.0021709263580241066
0.2	2.290000000000001	6	2	2	0.0021387887150336135
0.2	2.300000000000001	6	2	2	0.0021073662544128188
0.2	2.3100000000000014	6	2	2	0.0020765620792540245
0.2	2.320000000000001	6	2	2	0.0020465374342488103
0.2	2.330000000000001	6	2	2	0.002017103242881404
0.2	2.340000000000001	6	2	2	0.001988281287342516
0.2	2.3500000000000014	6	2	2	0.001960110863515519
0.2	2.360000000000001	6	2	2	0.0019325245678530644
0.2	2.370000000000001	6	2	2	0.0019055164621544372
0.2	2.3800000000000012	6	2	2	0.001879065866981907
0.2	2.3900000000000015	6	2	2	0.001853164576662998
0.2	2.4000000000000012	6	2	2	0.0018277995470475758
0.2	2.410000000000001	6	2	2	0.001802940081439626
0.2	2.4200000000000013	6	2	2	0.0017785869882162525
0.2	2.4300000000000015	6	2	2	0.0017546175781315253
0.2	2.4400000000000013	6	2	2	0.001731426388262818
0.2	2.450000000000001	6	2	2	0.0017084015998023682
0.2	2.4600000000000013	6	2	2	0.0016859977194171466
0.2	2.4700000000000015	6	2	2	0.001663869921048641
0.2	2.4800000000000013	6	2	2	0.001642449910356053
0.2	2.490000000000001	6	2	2	0.0016212449675552794
0.2	2.5000000000000013	6	2	2	0.0016004303454055676
0.2	2.5100000000000016	6	2	2	0.0015800660166158758
0.2	2.5200000000000014	6	2	2	0.0015601050044874052
0.2	2.530000000000001	6	2	2	0.0015405562317436054
0.2	2.5400000000000014	6	2	2	0.001521326957326528
0.2	2.5500000000000016	6	2	2	0.0015024057532802468
0.2	2.5600000000000014	6	2	2	0.0014839099323600332
0.2	2.570000000000001	6	2	2	0.0014657119343514534
0.2	2.5800000000000014	6	2	2	0.001447915460114054
0.2	2.5900000000000016	6	2	2	0.0014303729221294794
0.2	2.6000000000000014	6	2	2	0.0014131965993856618
0.2	2.610000000000001	6	2	2	0.0013962911417421803
0.2	2.6200000000000014	6	2	2	0.0013797260718470138
0.2	2.6300000000000017	6	2	2	0.0013634328975542169
0.2	2.6400000000000015	6	2	2	0.001347433622903604
0.2	2.6500000000000012	6	2	2	0.0013317835386441295
0.2	2.6600000000000015	6	2	2	0.0013163101028413292
0.2	2.6700000000000017	6	2	2	0.0013011442443881737
0.2	2.6800000000000015	6	2	2	0.0012862389802609103
0.2	2.6900000000000013	6	2	2	0.0012715977436603596
0.2	2.7000000000000015	6	2	2	0.001257307557530803
0.2	2.7100000000000017	6	2	2	0.0012430707716363813
0.2	2.7200000000000015	6	2	2	0.0012291512599215317
0.2	2.7300000000000013	6	2	2	0.001215481346011
0.2	2.7400000000000015	6	2	2	0.0012021299010205753
0.2	2.7500000000000018	6	2	2	0.0011888154631109538
0.2	2.7600000000000016	6	2	2	0.001175861299439597
0.2	2.7700000000000014	6	2	2	0.0011630608440089747
0.2	2.7800000000000016	6	2	2	0.0011504971317069666
0.2	2.790000000000002	6	2	2	0.0011381331334387478
0.2	2.8000000000000016	6	2	2	0.0011259763710851514
0.2	2.8100000000000014	6	2	2	0.0011139984467614427
0.2	2.8200000000000016	6	2	2	0.0011022381942299797
0.2	2.830000000000002	6	2	2	0.0010906656366335985
0.2	2.8400000000000016	6	2	2	0.0010792536775213776
0.2	2.8500000000000014	6	2	2	0.001068059992109427
0.2	2.8600000000000017	6	2	2	0.0010571374211821272
0.2	2.870000000000002	6	2	2	0.0010461548772277387
0.2	2.8800000000000017	6	2	2	0.0010354837734060944
0.2	2.8900000000000015	6	2	2	0.0010248481668949506
0.2	2.9000000000000017	6	2	2	0.0010145594202739313
0.2	2.910000000000002	6	2	2	0.0010043505682748699
0.2	2.9200000000000017	6	2	2	0.0009943284206055637
0.2	2.9300000000000015	6	2	2	0.0009844259711808694
0.2	2.9400000000000017	6	2	2	0.0009747134305293373
0.2	2.950000000000002	6	2	2	0.0009650624270320584
0.2	2.9600000000000017	6	2	2	0.0009556260647384361
0.2	2.9700000000000015	6	2	2	0.0009462868911149163
0.2	2.9800000000000018	6	2	2	0.0009371834943972198
0.2	2.990000000000002	6	2	2	0.000928124795694073
0.2	3.0000000000000018	6	2	2	0.0009191905947092571
0.2	3.0100000000000016	6	2	2	0.0009104131872428613
0.2	3.0200000000000014	6	2	2	0.0009017836882774594
0.2	3.030000000000002	6	2	2	0.0008932810623987856
0.2	3.040000000000002	6	2	2	0.0008848882909103377
0.2	3.0500000000000016	6	2	2	0.0008765327264094647
0.2	3.0600000000000014	6	2	2	0.0008684289670529491
0.2	3.070000000000002	6	2	2	0.000860385419104471
0.2	3.080000000000002	6	2	2	0.0008524656282635208
0.2	3.0900000000000016	6	2	2	0.0008446761571998704
0.2	3.1000000000000014	6	2	2	0.0008369532377880138
0.2	3.110000000000002	6	2	2	0.0008293768142631954
0.2	3.120000000000002	6	2	2	0.0008218747052507858
0.2	3.1300000000000017	6	2	2	0.0008144962447651116
0.2	3.1400000000000015	6	2	2	0.0008034692303042866
0.2	3.150000000000002	6	2	2	0.0007922069152172758
0.2	3.160000000000002	6	2	2	0.0007811052462820244
0.2	3.1700000000000017	6	2	2	0.0007702204452110813
0.2	3.1800000000000015	6	2	2	0.0007595258602015563
0.2	3.190000000000002	6	2	2	0.0007490194674888455
0.2	3.200000000000002	6	2	2	0.0007386877206653783
0.2	3.2100000000000017	6	2	2	0.0007285233565320161
0.2	3.2200000000000015	6	2	2	0.0007185513101504779
0.2	3.230000000000002	6	2	2	0.0007086965204846912
0.2	3.240000000000002	6	2	2	0.000699086183439104
0.2	3.2500000000000018	6	2	2	0.0006897014850643902
0.2	3.2600000000000016	6	2	2	0.000680267786749411
0.2	3.2700000000000022	6	2	2	0.0006711631154809154
0.2	3.280000000000002	6	2	2	0.0006621115906656701
0.2	3.290000000000002	6	2	2	0.0006532589506057464
0.2	3.3000000000000016	6	2	2	0.0006445688109949369
0.2	3.3100000000000023	6	2	2	0.0006359443254481562
0.2	3.320000000000002	6	2	2	0.0006275101028144576
0.2	3.330000000000002	6	2	2	0.0006192302515149585
0.2	3.3400000000000016	6	2	2	0.0006111347818203964
0.2	3.3500000000000023	6	2	2	0.0006030584942335042
0.2	3.360000000000002	6	2	2	0.0005952026119153027
0.2	3.370000000000002	6	2	2	0.0005874392754954721
0.2	3.3800000000000017	6	2	2	0.0005797859198087366
0.2	3.3900000000000023	6	2	2	0.0005722645124727307
0.2	3.400000000000002	6	2	2	0.0005649004528360414
0.2	3.410000000000002	6	2	2	0.0005576314589889485
0.2	3.4200000000000017	6	2	2	0.0005504765914619335
0.2	3.4300000000000024	6	2	2	0.0005434057854104024
0.2	3.440000000000002	6	2	2	0.0005364830434023852
0.2	3.450000000000002	6	2	2	0.0005296627323426222
0.2	3.4600000000000017	6	2	2	0.0005229734145699789
0.2	3.4700000000000024	6	2	2	0.000516353405993944
0.2	3.480000000000002	6	2	2	0.0005098444903184065
0.2	3.490000000000002	6	2	2	0.0005034927246534327
0.2	3.5000000000000018	6	2	2	0.0004971980182567253
0.2	3.5100000000000025	6	2	2	0.0004909615366823526
0.2	3.5200000000000022	6	2	2	0.00048484976532663847
0.2	3.530000000000002	6	2	2	0.0004788468944096059
0.2	3.540000000000002	6	2	2	0.0004729130590520688
0.2	3.5500000000000025	6	2	2	0.00046710199478477407
0.2	3.5600000000000023	6	2	2	0.00046135373301060904
0.2	3.570000000000002	6	2	2	0.00045572309130006847
0.2	3.580000000000002	6	2	2	0.0004501653305970046
0.2	3.5900000000000025	6	2	2	0.0004446989779772384
0.2	3.6000000000000023	6	2	2	0.0004393142390082078
0.2	3.610000000000002	6	2	2	0.0004339961889957135
0.2	3.620000000000002	6	2	2	0.0004287891625773311
0.2	3.6300000000000026	6	2	2	0.00042361474984765624
0.2	3.6400000000000023	6	2	2	0.00041857618350132046
0.2	3.650000000000002	6	2	2	0.0004135434245100906
0.2	3.660000000000002	6	2	2	0.00040861100602644884
0.2	3.6700000000000026	6	2	2	0.0004037629004998639
0.2	3.6800000000000024	6	2	2	0.00039899943221931907
0.2	3.690000000000002	6	2	2	0.0003942814773194042
0.2	3.700000000000002	6	2	2	0.0003896392128280118
0.2	3.7100000000000026	6	2	2	0.000385062765531213
0.2	3.7200000000000024	6	2	2	0.00038059721647516455
0.2	3.730000000000002	6	2	2	0.000376130530336091
0.2	3.740000000000002	6	2	2	0.0003717434623613908
0.2	3.7500000000000027	6	2	2	0.0003674682644647412
0.2	3.7600000000000025	6	2	2	0.0003632031884535362
0.2	3.7700000000000022	6	2	2	0.0003590078379470728
0.2	3.780000000000002	6	2	2	0.00035487998432851166
0.2	3.7900000000000027	6	2	2	0.00035081974119830015
0.2	3.8000000000000025	6	2	2	0.00034681269416974024
0.2	3.8100000000000023	6	2	2	0.00034287340663339064
0.2	3.820000000000002	6	2	2	0.0003389584567371775
0.2	3.8300000000000027	6	2	2	0.00033512921350210525
0.2	3.8400000000000025	6	2	2	0.00033134850097183907
0.2	3.8500000000000023	6	2	2	0.0003276550502677335
0.2	3.860000000000002	6	2	2	0.00032396300850053434
0.2	3.8700000000000028	6	2	2	0.0003203388536120016
0.2	3.8800000000000026	6	2	2	0.000316735481158756
0.2	3.8900000000000023	6	2	2	0.0003132160662178046
0.2	3.900000000000002	6	2	2	0.0003097492859456607
0.2	3.910000000000003	6	2	2	0.0003063364446632736
0.2	3.9200000000000026	6	2	2	0.0003029393327125302
0.2	3.9300000000000024	6	2	2	0.0002995977074718152
0.2	3.940000000000002	6	2	2	0.0002963319348032982
0.2	3.950000000000003	6	2	2	0.00029308257710865184
0.2	3.9600000000000026	6	2	2	0.00028986234867891023
0.2	3.9700000000000024	6	2	2	0.00028672741466204984
0.2	3.980000000000002	6	2	2	0.0002835976625598518
0.2	3.990000000000003	6	2	2	0.0002805429684174806
0.2	4.000000000000003	6	2	2	0.000277509129995495
0.2	1.01	7	2	2
0.2	1.02	7	2	2
0.2	1.03	7	2	2
0.2	1.04	7	2	2
0.2	1.05	7	2	2
0.2	1.06	7	2	2
0.2	1.07	7	2	2
0.2	1.08	7	2	2
0.2	1.09	7	2	2
0.2	1.1	7	2	2
0.2	1.11	7	2	2
0.2	1.12	7	2	2
0.2	1.1300000000000001	7	2	2
0.2	1.1400000000000001	7	2	2
0.2	1.1500000000000001	7	2	2
0.2	1.1600000000000001	7	2	2
0.2	1.1700000000000002	7	2	2
0.2	1.1800000000000002	7	2	2
0.2	1.1900000000000002	7	2	2
0.2	1.2000000000000002	7	2	2
0.2	1.2100000000000002	7	2	2
0.2	1.2200000000000002	7	2	2
0.2	1.2300000000000002	7	2	2
0.2	1.2400000000000002	7	2	2
0.2	1.2500000000000002	7	2	2
0.2	1.2600000000000002	7	2	2	0.0192992457271267
0.2	1.2700000000000002	7	2	2	0.01781758736399223
0.2	1.2800000000000002	7	2	2	0.016562438606235835
0.2	1.2900000000000003	7	2	2	0.015478077129124542
0.2	1.3000000000000003	7	2	2	0.014527154042943854
0.2	1.3100000000000003	7	2	2	0.013683262823752863
0.2	1.3200000000000003	7	2	2	0.012927249587207607
0.2	1.3300000000000003	7	2	2	0.012245573334902966
0.2	1.3400000000000003	7	2	2	0.011625735273793186
0.2	1.3500000000000003	7	2	2	0.011059764636575781
0.2	1.3600000000000003	7	2	2	0.010540070969789511
0.2	1.3700000000000003	7	2	2	0.010061530727237769
0.2	1.3800000000000003	7	2	2	0.00961875877331305
0.2	1.3900000000000003	7	2	2	0.00920819835908758
0.2	1.4000000000000004	7	2	2	0.008825850608988023
0.2	1.4100000000000004	7	2	2	0.008469028813794091
0.2	1.4200000000000004	7	2	2	0.008135564364518979
0.2	1.4300000000000004	7	2	2	0.007823070741689482
0.2	1.4400000000000004	7	2	2	0.007529481684015954
0.2	1.4500000000000004	7	2	2	0.007253689753642654
0.2	1.4600000000000004	7	2	2	0.006993363634838189
0.2	1.4700000000000004	7	2	2	0.006747799930096999
0.2	1.4800000000000004	7	2	2	0.006516250429362045
0.2	1.4900000000000004	7	2	2	0.006296393217295013
0.2	1.5000000000000004	7	2	2	0.006088349576443516
0.2	1.5100000000000005	7	2	2	0.005891078912080287
0.2	1.5200000000000005	7	2	2	0.005703638869851448
0.2	1.5300000000000005	7	2	2	0.005525408936380611
0.2	1.5400000000000005	7	2	2	0.005355859912354534
0.2	1.5500000000000005	7	2	2	0.005194373062572108
0.2	1.5600000000000005	7	2	2	0.005040312997673048
0.2	1.5700000000000005	7	2	2	0.004893454803529317
0.2	1.5800000000000005	7	2	2	0.004753142350751513
0.2	1.5900000000000005	7	2	2	0.004619114972761604
0.2	1.6000000000000005	7	2	2	0.004489296351416263
0.2	1.6100000000000005	7	2	2	0.004362709403237285
0.2	1.6200000000000006	7	2	2	0.0042417602668574665
0.2	1.6300000000000006	7	2	2	0.004126117945834327
0.2	1.6400000000000006	7	2	2	0.004015393982174051
0.2	1.6500000000000006	7	2	2	0.003909385686039855
0.2	1.6600000000000006	7	2	2	0.003807777334303468
0.2	1.6700000000000006	7	2	2	0.003710412452425965
0.2	1.6800000000000006	7	2	2	0.003616895499227609
0.2	1.6900000000000006	7	2	2	0.003527136722543138
0.2	1.7000000000000006	7	2	2	0.0034410529937354767
0.2	1.7100000000000006	7	2	2	0.0033580406214499432
0.2	1.7200000000000006	7	2	2	0.0032782577173530504
0.2	1.7300000000000006	7	2	2	0.0032012979015194117
0.2	1.7400000000000007	7	2	2	0.0031277864166390505
0.2	1.7500000000000007	7	2	2	0.0030563591454490415
0.2	1.7600000000000007	7	2	2	0.002987793874094571
0.2	1.7700000000000007	7	2	2	0.0029215628367138084
0.2	1.7800000000000007	7	2	2	0.0028577284628087344
0.2	1.7900000000000007	7	2	2	0.002795937203978084
0.2	1.8000000000000007	7	2	2	0.0027364275255378533
0.2	1.8100000000000007	7	2	2	0.002678772766039456
0.2	1.8200000000000007	7	2	2	0.0026232320181029545
0.2	1.8300000000000007	7	2	2	0.00256942870534483
0.2	1.8400000000000007	7	2	2	0.0025174570268777386
0.2	1.8500000000000008	7	2	2	0.002467034654992482
0.2	1.8600000000000008	7	2	2	0.0024182668979618595
0.2	1.8700000000000008	7	2	2	0.002371049281868627
0.2	1.8800000000000008	7	2	2	0.002325252166228054
0.2	1.8900000000000008	7	2	2	0.002281041648670991
0.2	1.9000000000000008	7	2	2	0.0022378672196379213
0.2	1.9100000000000008	7	2	2	0.002196155950277716
0.2	1.9200000000000008	7	2	2	0.0021556772944929183
0.2	1.9300000000000008	7	2	2	0.002116401188939076
0.2	1.9400000000000008	7	2	2	0.0020782231191374487
0.2	1.9500000000000008	7	2	2	0.00204113246489807
0.2	1.9600000000000009	7	2	2	0.002005161077049456
0.2	1.9700000000000009	7	2	2	0.0019701674877936845
0.2	1.9800000000000009	7	2	2	0.0019361407636227386
0.2	1.9900000000000009	7	2	2	0.0019030395015461128
0.2	2.000000000000001	7	2	2	0.001870861169894176
0.2	2.0100000000000007	7	2	2	0.001839548685737667
0.2	2.020000000000001	7	2	2	0.0018091263470993363
0.2	2.030000000000001	7	2	2	0.0017794167004921697
0.2	2.040000000000001	7	2	2	0.0017505768872675207
0.2	2.0500000000000007	7	2	2	0.0017223762360675215
0.2	2.060000000000001	7	2	2	0.0016950185131151916
0.2	2.070000000000001	7	2	2	0.001668285810059477
0.2	2.080000000000001	7	2	2	0.001642244832661255
0.2	2.0900000000000007	7	2	2	0.0016168326454615543
0.2	2.100000000000001	7	2	2	0.0015920820733553646
0.2	2.110000000000001	7	2	2	0.0015678774969597631
0.2	2.120000000000001	7	2	2	0.0015443442983617073
0.2	2.130000000000001	7	2	2	0.0015213039609409766
0.2	2.140000000000001	7	2	2	0.0014988457757682233
0.2	2.1500000000000012	7	2	2	0.001476980154276615
0.2	2.160000000000001	7	2	2	0.0014555715991395686
0.2	2.170000000000001	7	2	2	0.0014345855450982896
0.2	2.180000000000001	7	2	2	0.001414202616209463
0.2	2.1900000000000013	7	2	2	0.0013941623007936736
0.2	2.200000000000001	7	2	2	0.0013746631362325475
0.2	2.210000000000001	7	2	2	0.0013556208793946236
0.2	2.220000000000001	7	2	2	0.0013369303224008676
0.2	2.2300000000000013	7	2	2	0.001318665677249338
0.2	2.240000000000001	7	2	2	0.0013009085068244788
0.2	2.250000000000001	7	2	2	0.0012833860664680768
0.2	2.260000000000001	7	2	2	0.0012662430452839717
0.2	2.2700000000000014	7	2	2	0.0012495655791911332
0.2	2.280000000000001	7	2	2	0.0012332205954042332
0.2	2.290000000000001	7	2	2	0.0012171786945904665
0.2	2.300000000000001	7	2	2	0.0012015852243537615
0.2	2.3100000000000014	7	2	2	0.0011861489396823581
0.2	2.320000000000001	7	2	2	0.00117116242699462
0.2	2.330000000000001	7	2	2	0.0011565490646960792
0.2	2.340000000000001	7	2	2	0.0011418982318154188
0.2	2.3500000000000014	7	2	2	0.0011277461277250129
0.2	2.360000000000001	7	2	2	0.001113845068929204
0.2	2.370000000000001	7	2	2	0.0011002975843130674
0.2	2.3800000000000012	7	2	2	0.0010869772961207857
0.2	2.3900000000000015	7	2	2	0.0010738728338745534
0.2	2.4000000000000012	7	2	2	0.001061043765852399
0.2	2.410000000000001	7	2	2	0.001048441365717967
0.2	2.4200000000000013	7	2	2	0.001036094264604533
0.2	2.4300000000000015	7	2	2	0.001024029269381441
0.2	2.4400000000000013	7	2	2	0.0010121028065284714
0.2	2.450000000000001	7	2	2	0.0010004457586512761
0.2	2.4600000000000013	7	2	2	0.0009890046136944938
0.2	2.4700000000000015	7	2	2	0.0009779277044134709
0.2	2.4800000000000013	7	2	2	0.0009667943890107816
0.2	2.490000000000001	7	2	2	0.000955953087683018
0.2	2.5000000000000013	7	2	2	0.0009453030976866837
0.2	2.5100000000000016	7	2	2	0.0009348461389398565
0.2	2.5200000000000014	7	2	2	0.0009245875360519787
0.2	2.530000000000001	7	2	2	0.0009144884925222564
0.2	2.5400000000000014	7	2	2	0.0009046707225270963
0.2	2.5500000000000016	7	2	2	0.0008949139846215004
0.2	2.5600000000000014	7	2	2	0.0008853289560030045
0.2	2.570000000000001	7	2	2	0.0008760538985176189
0.2	2.5800000000000014	7	2	2	0.0008666613668211782
0.2	2.5900000000000016	7	2	2	0.0008576516852113065
0.2	2.6000000000000014	7	2	2	0.0008486669269593016
0.2	2.610000000000001	7	2	2	0.0008398086327217694
0.2	2.6200000000000014	7	2	2	0.000831178461307206
0.2	2.6300000000000017	7	2	2	0.0008226665602299079
0.2	2.6400000000000015	7	2	2	0.000814332755793738
0.2	2.6500000000000012	7	2	2	0.0008061060410944919
0.2	2.6600000000000015	7	2	2	0.0007980936160323127
0.2	2.6700000000000017	7	2	2	0.0007902702900808298
0.2	2.6800000000000015	7	2	2	0.0007822322083464925
0.2	2.6900000000000013	7	2	2	0.0007693691578690405
0.2	2.7000000000000015	7	2	2	0.0007551497280933801
0.2	2.7100000000000017	7	2	2	0.0007412424855405715
0.2	2.7200000000000015	7	2	2	0.0007276412528383784
0.2	2.7300000000000013	7	2	2	0.0007143265263524303
0.2	2.7400000000000015	7	2	2	0.0007013276797650403
0.2	2.7500000000000018	7	2	2	0.000688587890822512
0.2	2.7600000000000016	7	2	2	0.0006761712756722007
0.2	2.7700000000000014	7	2	2	0.000663983755046865
0.2	2.7800000000000016	7	2	2	0.0006520928068284124
0.2	2.790000000000002	7	2	2	0.0006404192064448579
0.2	2.8000000000000016	7	2	2	0.0006290189780014033
0.2	2.8100000000000014	7	2	2	0.0006178837729259112
0.2	2.8200000000000016	7	2	2	0.0006069594892741916
0.2	2.830000000000002	7	2	2	0.0005962530888196591
0.2	2.8400000000000016	7	2	2	0.0005858732198738261
0.2	2.8500000000000014	7	2	2	0.0005755879574034885
0.2	2.8600000000000017	7	2	2	0.0005655704609023516
0.2	2.870000000000002	7	2	2	0.0005557720588729241
0.2	2.8800000000000017	7	2	2	0.0005461504465930936
0.2	2.8900000000000015	7	2	2	0.0005368104568458824
0.2	2.9000000000000017	7	2	2	0.000527529126756422
0.2	2.910000000000002	7	2	2	0.0005185327463369017
0.2	2.9200000000000017	7	2	2	0.0005097504528101405
0.2	2.9300000000000015	7	2	2	0.000501068320552764
0.2	2.9400000000000017	7	2	2	0.0004925778712358778
0.2	2.950000000000002	7	2	2	0.0004842867783616543
0.2	2.9600000000000017	7	2	2	0.0004761709338288085
0.2	2.9700000000000015	7	2	2	0.0004681980330299575
0.2	2.9800000000000018	7	2	2	0.0004604408833879533
0.2	2.990000000000002	7	2	2	0.000452764209201552
0.2	3.0000000000000018	7	2	2	0.00044527628646733215
0.2	3.0100000000000016	7	2	2	0.00043793103687349847
0.2	3.0200000000000014	7	2	2	0.00043073622902340596
0.2	3.030000000000002	7	2	2	0.00042369223942789844
0.2	3.040000000000002	7	2	2	0.00041679795141397256
0.2	3.0500000000000016	7	2	2	0.0004100446955777339
0.2	3.0600000000000014	7	2	2	0.00040335761610886376
0.2	3.070000000000002	7	2	2	0.00039686858736216193
0.2	3.080000000000002	7	2	2	0.0003904999863390097
0.2	3.0900000000000016	7	2	2	0.00038424047392430875
0.2	3.1000000000000014	7	2	2	0.00037809130985403614
0.2	3.110000000000002	7	2	2	0.00037210249720876377
0.2	3.120000000000002	7	2	2	0.00036615494702875104
0.2	3.1300000000000017	7	2	2	0.0003603740311200945
0.2	3.1400000000000015	7	2	2	0.0003547017245216774
0.2	3.150000000000002	7	2	2	0.00034912310415850724
0.2	3.160000000000002	7	2	2	0.00034367726297118516
0.2	3.1700000000000017	7	2	2	0.000338307874380182
0.2	3.1800000000000015	7	2	2	0.00033304663795040543
0.2	3.190000000000002	7	2	2	0.00032789844274682886
0.2	3.200000000000002	7	2	2	0.0003228362880731412
0.2	3.2100000000000017	7	2	2	0.0003178658024452375
0.2	3.2200000000000015	7	2	2	0.00031298965494922155
0.2	3.230000000000002	7	2	2	0.00030822063847632465
0.2	3.240000000000002	7	2	2	0.0003035288346318583
0.2	3.2500000000000018	7	2	2	0.00029893180173151386
0.2	3.2600000000000016	7	2	2	0.0002944321042583879
0.2	3.2700000000000022	7	2	2	0.0002899667147623668
0.2	3.280000000000002	7	2	2	0.00028560748453460174
0.2	3.290000000000002	7	2	2	0.00028131099459954856
0.2	3.3000000000000016	7	2	2	0.0002771201431264747
0.2	3.3100000000000023	7	2	2	0.0002730167088153862
0.2	3.320000000000002	7	2	2	0.00026894167399264113
0.2	3.330000000000002	7	2	2	0.0002649632266082805
0.2	3.3400000000000016	7	2	2	0.0002610627976922079
0.2	3.3500000000000023	7	2	2	0.00025725397778615726
0.2	3.360000000000002	7	2	2	0.00025351700726809767
0.2	3.370000000000002	7	2	2	0.00024975750505018296
0.2	3.3800000000000017	7	2	2	0.00024615462439378895
0.2	3.3900000000000023	7	2	2	0.00024255711913876633
0.2	3.400000000000002	7	2	2	0.00023906365182771138
0.2	3.410000000000002	7	2	2	0.0002356089729953245
0.2	3.4200000000000017	7	2	2	0.00023223914841411482
0.2	3.4300000000000024	7	2	2	0.0002289033944598296
0.2	3.440000000000002	7	2	2	0.00022565430240265044
0.2	3.450000000000002	7	2	2	0.00022243321897618865
0.2	3.4600000000000017	7	2	2	0.00021929223227453874
0.2	3.4700000000000024	7	2	2	0.00021619414944915077
0.2	3.480000000000002	7	2	2	0.0002131216582700221
0.2	3.490000000000002	7	2	2	0.00021013796522232684
0.2	3.5000000000000018	7	2	2	0.0002072328378319004
0.2	3.5100000000000025	7	2	2	0.0002042997631173547
0.2	3.5200000000000022	7	2	2	0.0002014600974112873
0.2	3.530000000000002	7	2	2	0.0001986657864185876
0.2	3.540000000000002	7	2	2	0.0001959209733485829
0.2	3.5500000000000025	7	2	2	0.00019322755755030985
0.2	3.5600000000000023	7	2	2	0.0001905531771222437
0.2	3.570000000000002	7	2	2	0.00018796451609839313
0.2	3.580000000000002	7	2	2	0.00018540253084892643
0.2	3.5900000000000025	7	2	2	0.00018285789745323375
0.2	3.6000000000000023	7	2	2	0.00018042152951295193
0.2	3.610000000000002	7	2	2	0.0001779309025953996
0.2	3.620000000000002	7	2	2	0.00017555416155245782
0.2	3.6300000000000026	7	2	2	0.0001732230595675346
0.2	3.6400000000000023	7	2	2	0.00017084983580275368
0.2	3.650000000000002	7	2	2	0.000168552308743554
0.2	3.660000000000002	7	2	2	0.00016631672049970803
0.2	3.6700000000000026	7	2	2	0.0001641073833293395
0.2	3.6800000000000024	7	2	2	0.00016194894669597354
0.2	3.690000000000002	7	2	2	0.00015979769371581248
0.2	3.700000000000002	7	2	2	0.00015768099819760646
0.2	3.7100000000000026	7	2	2	0.00015560287980138256
0.2	3.7200000000000024	7	2	2	0.00015356771041211118
0.2	3.730000000000002	7	2	2	0.00015158848609965489
0.2	3.740000000000002	7	2	2	0.00014980032279505816
0.2	3.7500000000000027	7	2	2	0.0001477444579654397
0.2	3.7600000000000025	7	2	2	0.00014578310331393802
0.2	3.7700000000000022	7	2	2	0.00014385377669006092
0.2	3.780000000000002	7	2	2	0.00014199808712578207
0.2	3.7900000000000027	7	2	2	0.00014018357253984092
0.2	3.8000000000000025	7	2	2	0.0001383899833182509
0.2	3.8100000000000023	7	2	2	0.00013662047832078403
0.2	3.820000000000002	7	2	2	0.00013488298786554215
0.2	3.8300000000000027	7	2	2	0.0001331825445418983
0.2	3.8400000000000025	7	2	2	0.00013148387345116217
0.2	3.8500000000000023	7	2	2	0.00012985343044155139
0.2	3.860000000000002	7	2	2	0.00012821244574367268
0.2	3.8700000000000028	7	2	2	0.0001265916167528565
0.2	3.8800000000000026	7	2	2	0.00012505525685651314
0.2	3.8900000000000023	7	2	2	0.00012346587334427202
0.2	3.900000000000002	7	2	2	0.00012198269979672892
0.2	3.910000000000003	7	2	2	0.00012041253558734849
0.2	3.9200000000000026	7	2	2	0.0001189121692812609
0.2	3.9300000000000024	7	2	2	0.00011750757345862528
0.2	3.940000000000002	7	2	2	0.00011600082615191184
0.2	3.950000000000003	7	2	2	0.00011456610227992048
0.2	3.9600000000000026	7	2	2	0.00011318438409925436
0.2	3.9700000000000024	7	2	2	0.00011180758456451685
0.2	3.980000000000002	7	2	2	0.0001104309402201305
0.2	3.990000000000003	7	2	2	0.00010908991885837704
0.2	4.000000000000003	7	2	2	0.00010776824084911262
0.2	1.01	8	2	2
0.2	1.02	8	2	2
0.2	1.03	8	2	2
0.2	1.04	8	2	2
0.2	1.05	8	2	2
0.2	1.06	8	2	2
0.2	1.07	8	2	2
0.2	1.08	8	2	2
0.2	1.09	8	2	2
0.2	1.1	8	2	2
0.2	1.11	8	2	2
0.2	1.12	8	2	2
0.2	1.1300000000000001	8	2	2
0.2	1.1400000000000001	8	2	2
0.2	1.1500000000000001	8	2	2
0.2	1.1600000000000001	8	2	2
0.2	1.1700000000000002	8	2	2
0.2	1.1800000000000002	8	2	2
0.2	1.1900000000000002	8	2	2
0.2	1.2000000000000002	8	2	2
0.2	1.2100000000000002	8	2	2
0.2	1.2200000000000002	8	2	2	0.017846714145540777
0.2	1.2300000000000002	8	2	2	0.015938228663278285
0.2	1.2400000000000002	8	2	2	0.014562419356298336
0.2	1.2500000000000002	8	2	2	0.01346226585235347
0.2	1.2600000000000002	8	2	2	0.012542402582895603
0.2	1.2700000000000002	8	2	2	0.01175120080970447
0.2	1.2800000000000002	8	2	2	0.011057875379018575
0.2	1.2900000000000003	8	2	2	0.010442172816261948
0.2	1.3000000000000003	8	2	2	0.00988998829659958
0.2	1.3100000000000003	8	2	2	0.009388785071855683
0.2	1.3200000000000003	8	2	2	0.008932668308534706
0.2	1.3300000000000003	8	2	2	0.008514460876752915
0.2	1.3400000000000003	8	2	2	0.00812989414954573
0.2	1.3500000000000003	8	2	2	0.007773888830606449
0.2	1.3600000000000003	8	2	2	0.007443689049845947
0.2	1.3700000000000003	8	2	2	0.0071365821557775955
0.2	1.3800000000000003	8	2	2	0.006849899149655985
0.2	1.3900000000000003	8	2	2	0.006581450569653015
0.2	1.4000000000000004	8	2	2	0.0063300611928949636
0.2	1.4100000000000004	8	2	2	0.006093761921218699
0.2	1.4200000000000004	8	2	2	0.005871552719064265
0.2	1.4300000000000004	8	2	2	0.005661793825091102
0.2	1.4400000000000004	8	2	2	0.005463737066532595
0.2	1.4500000000000004	8	2	2	0.005276739572284976
0.2	1.4600000000000004	8	2	2	0.005099375896934351
0.2	1.4700000000000004	8	2	2	0.00493152376589803
0.2	1.4800000000000004	8	2	2	0.004772136021467239
0.2	1.4900000000000004	8	2	2	0.004620621432711685
0.2	1.5000000000000004	8	2	2	0.004476279933343662
0.2	1.5100000000000005	8	2	2	0.004339259841702573
0.2	1.5200000000000005	8	2	2	0.004208482386869808
0.2	1.5300000000000005	8	2	2	0.004083726011891848
0.2	1.5400000000000005	8	2	2	0.003964748141795109
0.2	1.5500000000000005	8	2	2	0.003851006092317876
0.2	1.5600000000000005	8	2	2	0.0037422705861605084
0.2	1.5700000000000005	8	2	2	0.0036382834219441103
0.2	1.5800000000000005	8	2	2	0.0035386179546705735
0.2	1.5900000000000005	8	2	2	0.0034432313732659387
0.2	1.6000000000000005	8	2	2	0.0033516817495254955
0.2	1.6100000000000005	8	2	2	0.0032639002037627733
0.2	1.6200000000000006	8	2	2	0.003179739832613622
0.2	1.6300000000000006	8	2	2	0.0030986955425086754
0.2	1.6400000000000006	8	2	2	0.003020769780656533
0.2	1.6500000000000006	8	2	2	0.002946007886556863
0.2	1.6600000000000006	8	2	2	0.0028741201008972107
0.2	1.6700000000000006	8	2	2	0.0028048527954511017
0.2	1.6800000000000006	8	2	2	0.002738130977459581
0.2	1.6900000000000006	8	2	2	0.002673880171137715
0.2	1.7000000000000006	8	2	2	0.0026119091085386767
0.2	1.7100000000000006	8	2	2	0.002552172967328666
0.2	1.7200000000000006	8	2	2	0.0024944550525235237
0.2	1.7300000000000006	8	2	2	0.0024388739495978954
0.2	1.7400000000000007	8	2	2	0.0023850835371463093
0.2	1.7500000000000007	8	2	2	0.002333150005596341
0.2	1.7600000000000007	8	2	2	0.0022829630833294335
0.2	1.7700000000000007	8	2	2	0.0022343687041332964
0.2	1.7800000000000007	8	2	2	0.0021875419835414894
0.2	1.7900000000000007	8	2	2	0.0021421496291255705
0.2	1.8000000000000007	8	2	2	0.0020982017826290853
0.2	1.8100000000000007	8	2	2	0.0020555384843114317
0.2	1.8200000000000007	8	2	2	0.0020143925825981826
0.2	1.8300000000000007	8	2	2	0.001974507130618744
0.2	1.8400000000000007	8	2	2	0.001935725160851146
0.2	1.8500000000000008	8	2	2	0.001898218656259495
0.2	1.8600000000000008	8	2	2	0.0018617981953160338
0.2	1.8700000000000008	8	2	2	0.0018264697868922988
0.2	1.8800000000000008	8	2	2	0.0017920011193022262
0.2	1.8900000000000008	8	2	2	0.0017572304409389397
0.2	1.9000000000000008	8	2	2	0.0017236232077539886
0.2	1.9100000000000008	8	2	2	0.0016909353736070225
0.2	1.9200000000000008	8	2	2	0.001659291669662928
0.2	1.9300000000000008	8	2	2	0.0016285450041500526
0.2	1.9400000000000008	8	2	2	0.001598699262810488
0.2	1.9500000000000008	8	2	2	0.001569753392044332
0.2	1.9600000000000009	8	2	2	0.0015416466559994711
0.2	1.9700000000000009	8	2	2	0.0015142106733022397
0.2	1.9800000000000009	8	2	2	0.0014877618834932295
0.2	1.9900000000000009	8	2	2	0.0014619596273453932
0.2	2.000000000000001	8	2	2	0.0014368537385332305
0.2	2.0100000000000007	8	2	2	0.0014124356197768137
0.2	2.020000000000001	8	2	2	0.0013886585337157236
0.2	2.030000000000001	8	2	2	0.0013655719068618995
0.2	2.040000000000001	8	2	2	0.0013430608625300926
0.2	2.0500000000000007	8	2	2	0.0013211473275291869
0.2	2.060000000000001	8	2	2	0.0012998019075061435
0.2	2.070000000000001	8	2	2	0.0012789564630572784
0.2	2.080000000000001	8	2	2	0.0012587677315120329
0.2	2.0900000000000007	8	2	2	0.0012390175651816795
0.2	2.100000000000001	8	2	2	0.0012197541602538043
0.2	2.110000000000001	8	2	2	0.001201025069846152
0.2	2.120000000000001	8	2	2	0.001182598093421052
0.2	2.130000000000001	8	2	2	0.0011648187208886584
0.2	2.140000000000001	8	2	2	0.0011474236822153169
0.2	2.1500000000000012	8	2	2	0.0011304259964074552
0.2	2.160000000000001	8	2	2	0.001113785233646832
0.2	2.170000000000001	8	2	2	0.0010976714945441924
0.2	2.180000000000001	8	2	2	0.001081773845841236
0.2	2.1900000000000013	8	2	2	0.0010663184783366066
0.2	2.200000000000001	8	2	2	0.0010511730688917607
0.2	2.210000000000001	8	2	2	0.0010364858474611154
0.2	2.220000000000001	8	2	2	0.0010220486480268306
0.2	2.2300000000000013	8	2	2	0.0010079188064172158
0.2	2.240000000000001	8	2	2	0.000994052972344684
0.2	2.250000000000001	8	2	2	0.0009806368533298731
0.2	2.260000000000001	8	2	2	0.0009594804824221731
0.2	2.2700000000000014	8	2	2	0.0009363138201137392
0.2	2.280000000000001	8	2	2	0.0009138407635085371
0.2	2.290000000000001	8	2	2	0.0008919422741738707
0.2	2.300000000000001	8	2	2	0.000870738756956132
0.2	2.3100000000000014	8	2	2	0.0008500564918553015
0.2	2.320000000000001	8	2	2	0.0008300258266044903
0.2	2.330000000000001	8	2	2	0.000810538723988277
0.2	2.340000000000001	8	2	2	0.000791591345615197
0.2	2.3500000000000014	8	2	2	0.0007731669008857272
0.2	2.360000000000001	8	2	2	0.0007552703985022352
0.2	2.370000000000001	8	2	2	0.0007379130150714867
0.2	2.3800000000000012	8	2	2	0.0007209073989288543
0.2	2.3900000000000015	8	2	2	0.0007044290045287793
0.2	2.4000000000000012	8	2	2	0.0006884019405077033
0.2	2.410000000000001	8	2	2	0.0006728192352362118
0.2	2.4200000000000013	8	2	2	0.0006576429466621114
0.2	2.4300000000000015	8	2	2	0.0006429107342035373
0.2	2.4400000000000013	8	2	2	0.0006285170513720332
0.2	2.450000000000001	8	2	2	0.0006145902571046116
0.2	2.4600000000000013	8	2	2	0.0006009579129033719
0.2	2.4700000000000015	8	2	2	0.0005877090468865848
0.2	2.4800000000000013	8	2	2	0.0005747682120095636
0.2	2.490000000000001	8	2	2	0.0005622062220273604
0.2	2.5000000000000013	8	2	2	0.0005499910776825501
0.2	2.5100000000000016	8	2	2	0.0005381165446942796
0.2	2.5200000000000014	8	2	2	0.0005264492963167303
0.2	2.530000000000001	8	2	2	0.000515165146251592
0.2	2.5400000000000014	8	2	2	0.000504130468664189
0.2	2.5500000000000016	8	2	2	0.0004934035677284463
0.2	2.5600000000000014	8	2	2	0.0004829297723784596
0.2	2.570000000000001	8	2	2	0.000472759530070272
0.2	2.5800000000000014	8	2	2	0.0004628199891015458
0.2	2.5900000000000016	8	2	2	0.0004531192995744942
0.2	2.6000000000000014	8	2	2	0.0004436731149301973
0.2	2.610000000000001	8	2	2	0.00043446608365539023
0.2	2.6200000000000014	8	2	2	0.000425486810689497
0.2	2.6300000000000017	8	2	2	0.00041673801054645964
0.2	2.6400000000000015	8	2	2	0.00040820185090061615
0.2	2.6500000000000012	8	2	2	0.0003998719830062657
0.2	2.6600000000000015	8	2	2	0.0003917430213021791
0.2	2.6700000000000017	8	2	2	0.00038385750257568314
0.2	2.6800000000000015	8	2	2	0.00037609758448758213
0.2	2.6900000000000013	8	2	2	0.00036854607987438334
0.2	2.7000000000000015	8	2	2	0.0003611921835578152
0.2	2.7100000000000017	8	2	2	0.00035400613774119006
0.2	2.7200000000000015	8	2	2	0.00034698081966916375
0.2	2.7300000000000013	8	2	2	0.00034012422864438546
0.2	2.7400000000000015	8	2	2	0.00033342425291668453
0.2	2.7500000000000018	8	2	2	0.00032695804227976836
0.2	2.7600000000000016	8	2	2	0.0003205529449952655
0.2	2.7700000000000014	8	2	2	0.0003143083526734178
0.2	2.7800000000000016	8	2	2	0.0003082447645730686
0.2	2.790000000000002	8	2	2	0.0003022998020672962
0.2	2.8000000000000016	8	2	2	0.00029651983214447873
0.2	2.8100000000000014	8	2	2	0.00029084192325134226
0.2	2.8200000000000016	8	2	2	0.00028532684791156873
0.2	2.830000000000002	8	2	2	0.00027991741159420227
0.2	2.8400000000000016	8	2	2	0.0002746140185161392
0.2	2.8500000000000014	8	2	2	0.0002694600529063098
0.2	2.8600000000000017	8	2	2	0.000264433126209167
0.2	2.870000000000002	8	2	2	0.0002594871305171305
0.2	2.8800000000000017	8	2	2	0.00025466624483087423
0.2	2.8900000000000015	8	2	2	0.0002499640708390971
0.2	2.9000000000000017	8	2	2	0.0002453469407703688
0.2	2.910000000000002	8	2	2	0.00024086075803999858
0.2	2.9200000000000017	8	2	2	0.00023643978819398772
0.2	2.9300000000000015	8	2	2	0.00023213798137059765
0.2	2.9400000000000017	8	2	2	0.00022793676194276803
0.2	2.950000000000002	8	2	2	0.00022380862354879705
0.2	2.9600000000000017	8	2	2	0.0002197763870201658
0.2	2.9700000000000015	8	2	2	0.00021584599616121536
0.2	2.9800000000000018	8	2	2	0.00021198698566503361
0.2	2.990000000000002	8	2	2	0.00020824405668507244
0.2	3.0000000000000018	8	2	2	0.00020452777368497657
0.2	3.0100000000000016	8	2	2	0.00020092156951137587
0.2	3.0200000000000014	8	2	2	0.00019741079507806997
0.2	3.030000000000002	8	2	2	0.00019395152329871947
0.2	3.040000000000002	8	2	2	0.0001905326468687468
0.2	3.0500000000000016	8	2	2	0.0001872305981466458
0.2	3.0600000000000014	8	2	2	0.00018404831906169714
0.2	3.070000000000002	8	2	2	0.00018079871507548138
0.2	3.080000000000002	8	2	2	0.00017773394704617706
0.2	3.0900000000000016	8	2	2	0.00017467083804848576
0.2	3.1000000000000014	8	2	2	0.00017168364904135194
0.2	3.110000000000002	8	2	2	0.0001687604754639494
0.2	3.120000000000002	8	2	2	0.0001659015711666934
0.2	3.1300000000000017	8	2	2	0.00016310173164262723
0.2	3.1400000000000015	8	2	2	0.00016034862018966489
0.2	3.150000000000002	8	2	2	0.00015769756225795294
0.2	3.160000000000002	8	2	2	0.00015503217913584596
0.2	3.1700000000000017	8	2	2	0.00015245843920235963
0.2	3.1800000000000015	8	2	2	0.00014993031156779847
0.2	3.190000000000002	8	2	2	0.00014746231909316655
0.2	3.200000000000002	8	2	2	0.000145034265445726
0.2	3.2100000000000017	8	2	2	0.000142652337351438
0.2	3.2200000000000015	8	2	2	0.00014032535921900313
0.2	3.230000000000002	8	2	2	0.0001380552991185291
0.2	3.240000000000002	8	2	2	0.0001358055689656404
0.2	3.2500000000000018	8	2	2	0.0001336247952850875
0.2	3.2600000000000016	8	2	2	0.000131463269594214
0.2	3.2700000000000022	8	2	2	0.00012935669795521512
0.2	3.280000000000002	8	2	2	0.00012730417936415657
0.2	3.290000000000002	8	2	2	0.00012526868444366008
0.2	3.3000000000000016	8	2	2	0.00012328557525732552
0.2	3.3100000000000023	8	2	2	0.00012132215104204694
0.2	3.320000000000002	8	2	2	0.00011944956824598865
0.2	3.330000000000002	8	2	2	0.00011754606908694123
0.2	3.3400000000000016	8	2	2	0.0001156961895735275
0.2	3.3500000000000023	8	2	2	0.00011389979118133238
0.2	3.360000000000002	8	2	2	0.00011214567829950023
0.2	3.370000000000002	8	2	2	0.00011040470302952654
0.2	3.3800000000000017	8	2	2	0.0001086900676831521
0.2	3.3900000000000023	8	2	2	0.00010703272993388076
0.2	3.400000000000002	8	2	2	0.00010538099963356823
0.2	3.410000000000002	8	2	2	0.00010378323493141816
0.2	3.4200000000000017	8	2	2	0.00010225722723213229
0.2	3.4300000000000024	8	2	2	0.00010064176273930652
0.2	3.440000000000002	8	2	2	9.913089075353171e-05
0.2	3.450000000000002	8	2	2	9.763750420604568e-05
0.2	3.4600000000000017	8	2	2	9.623123061683522e-05
0.2	3.4700000000000024	8	2	2	9.477252627073997e-05
0.2	3.480000000000002	8	2	2	9.331319282784697e-05
0.2	3.490000000000002	8	2	2	9.193395260444686e-05
0.2	3.5000000000000018	8	2	2	9.058907437023058e-05
0.2	3.5100000000000025	8	2	2	8.931039226420041e-05
0.2	3.5200000000000022	8	2	2	8.796077376170849e-05
0.2	3.530000000000002	8	2	2	8.66332751312903e-05
0.2	3.540000000000002	8	2	2	8.537300995512061e-05
0.2	3.5500000000000025	8	2	2	8.413324199405566e-05
0.2	3.5600000000000023	8	2	2	8.291502458447468e-05
0.2	3.570000000000002	8	2	2	8.171111660057753e-05
0.2	3.580000000000002	8	2	2	8.0544363741938e-05
0.2	3.5900000000000025	8	2	2	7.936867454228148e-05
0.2	3.6000000000000023	8	2	2	7.824125922433294e-05
0.2	3.610000000000002	8	2	2	7.712999686837599e-05
0.2	3.620000000000002	8	2	2	7.606990510706748e-05
0.2	3.6300000000000026	8	2	2	7.496535855017987e-05
0.2	3.6400000000000023	8	2	2	7.391470934982998e-05
0.2	3.650000000000002	8	2	2	7.284523949014583e-05
0.2	3.660000000000002	8	2	2	7.184588247313362e-05
0.2	3.6700000000000026	8	2	2	7.081655417852626e-05
0.2	3.6800000000000024	8	2	2	6.984116495878999e-05
0.2	3.690000000000002	8	2	2	6.88723187862176e-05
0.2	3.700000000000002	8	2	2	6.79343258143256e-05
0.2	3.7100000000000026	8	2	2	6.697764340541162e-05
0.2	3.7200000000000024	8	2	2	6.604876290017562e-05
0.2	3.730000000000002	8	2	2	6.513659751200403e-05
0.2	3.740000000000002	8	2	2	6.427990086219421e-05
0.2	3.7500000000000027	8	2	2	6.336697810465192e-05
0.2	3.7600000000000025	8	2	2	6.253279660618319e-05
0.2	3.7700000000000022	8	2	2	6.167364094014001e-05
0.2	3.780000000000002	8	2	2	6.08302651567451e-05
0.2	3.7900000000000027	8	2	2	6.002038286908567e-05
0.2	3.8000000000000025	8	2	2	5.923949917502301e-05
0.2	3.8100000000000023	8	2	2	5.8417601252434755e-05
0.2	3.820000000000002	8	2	2	5.764115669129947e-05
0.2	3.8300000000000027	8	2	2	5.6882374558582516e-05
0.2	3.8400000000000025	8	2	2	5.612028817653924e-05
0.2	3.8500000000000023	8	2	2	5.538849047563303e-05
0.2	3.860000000000002	8	2	2	5.4657860921594975e-05
0.2	3.8700000000000028	8	2	2	5.393593271195744e-05
0.2	3.8800000000000026	8	2	2	5.326066848435774e-05
0.2	3.8900000000000023	8	2	2	5.254608317141127e-05
0.2	3.900000000000002	8	2	2	5.189542017838273e-05
0.2	3.910000000000003	8	2	2	5.120164458062942e-05
0.2	3.9200000000000026	8	2	2	5.053050394163669e-05
0.2	3.9300000000000024	8	2	2	4.986150130647443e-05
0.2	3.940000000000002	8	2	2	4.927391257557559e-05
0.2	3.950000000000003	8	2	2	4.858938193738923e-05
0.2	3.9600000000000026	8	2	2	4.7973527993618116e-05
0.2	3.9700000000000024	8	2	2	4.7372960328139153e-05
0.2	3.980000000000002	8	2	2	4.676114798600791e-05
0.2	3.990000000000003	8	2	2	4.615990798801259e-05
0.2	4.000000000000003	8	2	2	4.560863522790119e-05
