# Supplementary material for: Implementing quantum dimensionality reduction for non-Markovian stochastic simulation
Source: Nat Commun. 2023 May 6;14:2624. doi: 10.1038/s41467-023-37555-0 (PMC10164178; doi:10.1038/s41467-023-37555-0)
Supplement: Supplementary file 3 — Source Data [file 41467_2023_37555_MOESM3_ESM.zip › SourceData/read me.txt]

===This file contains experimental datas presented in the main text===

fig4(a,x).xls, x=1-4 (corresponding to \Gamma=0.64,0.57,0.52,0.49),  provide the theoretical and experimental results for probabilities in different states, the inset plots represent the difference between theoretical predictions and experiments.

fig4(b,1).xls provides experimental results for infidelities for \Gamma=0.49

fig4(b,2).xls provides experimental results for tomographied states for \Gamma=0.49

fig5Data.xls provides exact experimental values in fig5(a-d) and their relevant errorbars

optimal_classical_error_flength=2.csv present the classical bound
